# Supplementary material for: Genome-Wide Identification of Circular RNAs in Response to Low-Temperature Stress in Tomato Leaves
Source: Front Genet. 2020 Nov 5;11:591806. doi: 10.3389/fgene.2020.591806 (PMC7674948; doi:10.3389/fgene.2020.591806)
Supplement: Supplementary Table 1 — The summary of sequencing quality. [file Table_1.XLS]

## Sheet: FilterSummary
Sample	Total Raw Reads(M)	Total Clean Reads(M)	Total Clean Bases(Gb)	Clean Reads Q20(%)	Clean Reads Q30(%)	Clean Reads Ratio(%)
LT-rep1	191.9	150.03	15	99.08	97.23	78.18
LT-rep2	213.89	166.42	16.64	99.1	97.28	77.81
LT-rep3	198.98	156.22	15.62	99.03	97.06	78.51
RT-rep1	210.42	163.38	16.34	99.12	97.34	77.65
RT-rep2	207.34	166.8	16.68	99.04	97.12	80.45
RT-rep3	212.23	165.85	16.59	99.06	97.17	78.15
