# Supplementary material for: Genome-Wide Identification of Circular RNAs in Response to Low-Temperature Stress in Tomato Leaves
Source: Front Genet. 2020 Nov 5;11:591806. doi: 10.3389/fgene.2020.591806 (PMC7674948; doi:10.3389/fgene.2020.591806)
Supplement: Supplementary Table 2 — The circRNAs identified in tomato plants. [file Table_2.XLS]

## Sheet: sheet1
Final_ID	W25-Expression	W12-Expression	log2Ratio(W12/W25)	Padj	Up/Down-Regulation	Pvalue
SL3.0ch07:57307735|57308001	226898	52235	-1.89317	0	Down	0
SL3.0ch10:1321770|1323106	64587	16921	-1.70664	0	Down	0
SL3.0ch03:49421|50629	1563	21851	4.0311	0	Up	0
SL3.0ch04:45258032|45259584	4447	20829	2.45348	0	Up	0
SL3.0ch08:1276209|1277603	4161	19064	2.42164	0	Up	0
SL3.0ch07:57307448|57307663	9952	587	-3.85777	0	Down	0
SL3.0ch10:1321804|1323106	11487	1415	-2.79534	0	Down	0
SL3.0ch02:50140207|50140807	1909	9644	2.5626	0	Up	0
SL3.0ch03:546847|550621	1026	7453	3.08658	0	Up	0
SL3.0ch07:238343|238618	7320	463	-3.75697	0	Down	0
SL3.0ch06:36156698|36160762	703	6316	3.3932	0	Up	0
SL3.0ch12:58021474|58022090	6245	308	-4.11591	0	Down	0
SL3.0ch10:58265177|58266160	7924	858	-2.98139	0	Down	0
SL3.0ch12:45148562|45149316	5572	103	-5.53169	0	Down	0
SL3.0ch06:35964569|35965251	10062	20014	1.21788	0	Up	0
SL3.0ch03:3811026|3812097	880	5968	2.98746	0	Up	0
SL3.0ch07:57308081|57308391	11540	2971	-1.73184	0	Down	0
SL3.0ch07:10514288|10515557	220	3844	4.35282	0	Up	0
SL3.0ch07:21573606|21588625	376	4098	3.6719	0	Up	0
SL3.0ch01:96251575|96254381	385	4089	3.6346	0	Up	0
SL3.0ch01:6393082|6403113	105	3294	5.19717	0	Up	0
SL3.0ch01:88884303|88885454	4673	402	-3.3133	0	Down	0
SL3.0ch01:71778763|71799068	0	9204	14.3938	0	Up	0
SL3.0ch09:69111956|69114919	864	4598	2.63769	0	Up	0
SL3.0ch10:58685450|58687080	3467	154	-4.2669	0	Down	0
SL3.0ch06:44382735|44383871	660	3931	2.80014	0	Up	0
SL3.0ch03:25353930|25357048	380	3316	3.35116	0	Up	0
SL3.0ch05:64001893|64002217	4990	723	-2.56119	0	Down	0
SL3.0ch07:55631791|55632819	4097	457	-2.93852	0	Down	0
SL3.0ch08:60545828|60546281	825	4088	2.53472	0	Up	0
SL3.0ch08:144814|149705	110	2483	4.7223	0	Up	0
SL3.0ch06:25755922|25756573	440	3148	3.06465	0	Up	0
SL3.0ch07:54212652|54213301	3765	411	-2.96965	0	Down	0
SL3.0ch01:6401512|6403113	5776	10876	1.13879	0	Up	0
SL3.0ch01:64050359|64079308	105	2206	4.61876	0	Up	0
SL3.0ch02:55569708|55570363	21001	10494	-0.775107	0	Down	0
SL3.0ch01:90716245|90718362	3103	344	-2.9474	0	Down	0
SL3.0ch05:2422063|2422399	2333	103	-4.27568	0	Down	0
SL3.0ch09:62717340|62719278	738	3265	2.37118	0	Up	0
SL3.0ch07:57307760|57308391	1033	3748	2.08507	0	Up	0
SL3.0ch01:86387306|86387932	6772	2034	-1.50948	0	Down	0
SL3.0ch04:6788025|6789334	605	2878	2.47585	0	Up	0
SL3.0ch06:48605806|48608102	0	4147	13.2436	0	Up	0
SL3.0ch02:46959441|46961021	593	2777	2.45321	0	Up	0
SL3.0ch07:1268611|1269173	220	1988	3.40153	0	Up	0
SL3.0ch01:81245063|81246382	105	1686	4.23093	0	Up	0
SL3.0ch01:81202470|81205041	165	1823	3.69156	0	Up	0
SL3.0ch03:64929005|64935866	19641	24986	0.573038	0	Up	0
SL3.0ch06:44237297|44237630	0	3726	13.0892	0	Up	0
SL3.0ch07:57307760|57308001	2770	360	-2.71803	0	Down	0
SL3.0ch10:64533218|64534227	7331	2546	-1.29999	0	Down	0
SL3.0ch09:67889067|67889377	1954	103	-4.01993	0	Down	0
SL3.0ch06:3157694|3161070	5781	1746	-1.50148	0	Down	0
SL3.0ch03:50379113|50380054	6170	1949	-1.43675	0	Down	0
SL3.0ch10:389173|390515	2502	287	-2.89817	0	Down	0
SL3.0ch05:5640077|5642307	110	1602	4.09009	0	Up	0
SL3.0ch12:12008637|12009315	4047	929	-1.89732	0	Down	0
SL3.0ch09:71516418|71516894	110	1591	4.08014	0	Up	0
SL3.0ch04:53123215|53123968	211	1794	3.31365	0	Up	0
SL3.0ch02:40282802|40283919	110	1547	4.03968	0	Up	0
SL3.0ch08:54275744|54276546	211	1759	3.28523	0	Up	0
SL3.0ch09:8501937|8531269	0	2915	12.7351	0	Up	0
SL3.0ch12:65082041|65082991	24875	14380	-0.564846	0	Down	0
SL3.0ch11:30619913|30623157	1918	170	-3.27021	0	Down	0
SL3.0ch04:47219516|47221366	1682	103	-3.80367	0	Down	0
SL3.0ch01:96132917|96133518	110	1411	3.90693	0	Up	0
SL3.0ch10:58719540|58720569	0	2801	12.6775	0	Up	0
SL3.0ch07:238343|238915	13518	6679	-0.791391	0	Down	0
SL3.0ch01:80324320|80324537	3068	0	-12.3573	0	Down	0
SL3.0ch03:4682100|4682463	3449	795	-1.89136	0	Down	0
SL3.0ch01:80570106|80576341	2000	217	-2.97845	0	Down	0
SL3.0ch12:67756459|67759436	330	1851	2.71355	2.1494e-304	Up	1.02427e-303
SL3.0ch09:68921661|68922894	660	2449	2.11744	1.17078e-301	Up	5.6567e-301
SL3.0ch01:98271237|98271842	1643	115	-3.61084	9.80796e-300	Down	4.80371e-299
SL3.0ch02:54772556|54778119	0	2571	12.5539	9.26426e-299	Up	4.59874e-298
SL3.0ch08:59646543|59650215	275	1714	2.86565	2.89743e-298	Up	1.45745e-297
SL3.0ch02:44173364|44175781	2392	381	-2.42457	5.63553e-297	Down	2.87205e-296
SL3.0ch10:64022275|64024878	967	2916	1.81819	5.62258e-294	Up	2.90267e-293
SL3.0ch08:64426567|64427260	2053	269	-2.70627	4.57604e-288	Down	2.39267e-287
SL3.0ch12:45110269|45121161	2692	0	-12.1687	2.25111e-287	Down	1.19194e-286
SL3.0ch12:63060704|63061000	4988	1647	-1.37283	1.88864e-286	Down	1.01251e-285
SL3.0ch03:57644558|57656020	321	1750	2.6725	2.16848e-283	Up	1.17689e-282
SL3.0ch06:84411|88509	110	1281	3.76748	5.35877e-282	Up	2.94381e-281
SL3.0ch08:58840347|58840776	3379	846	-1.77208	2.473e-281	Down	1.37489e-280
SL3.0ch12:58060611|58062211	2243	360	-2.41357	3.11162e-277	Down	1.75054e-276
SL3.0ch03:34707005|34727163	110	1250	3.73214	1.82318e-273	Up	1.03775e-272
SL3.0ch05:22697774|22698174	2136	330	-2.46859	5.00261e-271	Down	2.8806e-270
SL3.0ch04:58364198|58368359	1840	230	-2.77421	3.00794e-265	Down	1.75194e-264
SL3.0ch01:76681978|76682604	105	1197	3.73675	3.12934e-262	Up	1.84336e-261
SL3.0ch01:81535689|81538993	0	2119	12.275	9.14668e-260	Up	5.44845e-259
SL3.0ch11:39452925|39453351	2821	659	-1.87207	1.87046e-253	Down	1.12657e-252
SL3.0ch08:54188510|54189704	2239	0	-11.9029	3.49456e-251	Down	2.12788e-250
SL3.0ch03:37163583|37165481	0	2016	12.2031	1.56046e-250	Up	9.60514e-250
SL3.0ch08:24047613|24048908	110	1145	3.60556	1.27695e-244	Up	7.94454e-244
SL3.0ch01:1337006|1337594	5009	1822	-1.23321	3.68503e-244	Down	2.31703e-243
SL3.0ch09:4662066|4662814	0	1934	12.1432	4.39514e-243	Up	2.79261e-242
SL3.0ch07:66121576|66124004	985	2687	1.67359	6.59502e-242	Up	4.23404e-241
SL3.0ch01:95156765|95158682	0	1921	12.1334	6.69795e-242	Up	4.34445e-241
SL3.0ch04:51845283|51847492	158	1234	3.19113	1.59479e-238	Up	1.04497e-237
SL3.0ch04:16855283|16857333	0	1863	12.0892	1.46184e-236	Up	9.67535e-236
SL3.0ch10:63498458|63499045	2021	0	-11.7551	5.2464e-233	Down	3.50711e-232
SL3.0ch03:13183945|13195812	158	1200	3.15082	1.95415e-229	Up	1.31924e-228
SL3.0ch01:90508433|90513205	2282	4350	1.1565	3.01026e-224	Up	2.05214e-223
SL3.0ch11:691690|694142	1895	0	-11.6622	3.16792e-222	Down	2.18059e-221
SL3.0ch09:59323101|59324727	0	1695	11.9529	8.40799e-221	Up	5.84317e-220
SL3.0ch11:33562700|33563287	1283	114	-3.26663	9.01326e-217	Down	6.32346e-216
SL3.0ch08:1750358|1752190	110	1042	3.46957	1.76385e-216	Up	1.24914e-215
SL3.0ch06:40164787|40165494	0	1629	11.8956	1.7329e-214	Up	1.23869e-213
SL3.0ch01:75429799|75431103	165	1155	3.03314	2.11967e-213	Up	1.52919e-212
SL3.0ch03:63686089|63686859	1265	114	-3.24625	1.21888e-212	Down	8.87399e-212
SL3.0ch12:3429681|3438552	0	1601	11.8705	8.58516e-212	Up	6.30722e-211
SL3.0ch06:42109091|42109486	1576	227	-2.56972	5.93258e-210	Down	4.39773e-209
SL3.0ch12:67698345|67699570	481	1735	2.07661	1.78284e-209	Up	1.33339e-208
SL3.0ch07:6940523|6941616	1404	170	-2.82015	1.39692e-206	Down	1.05401e-205
SL3.0ch08:27236177|27238794	912	2394	1.6181	7.09357e-206	Up	5.3992e-205
SL3.0ch02:39222913|39225258	0	1535	11.8098	2.24655e-205	Up	1.72481e-204
SL3.0ch03:55778646|55779157	158	1106	3.03314	1.68524e-204	Up	1.30501e-203
SL3.0ch01:94378691|94381355	1189	103	-3.30325	4.65431e-203	Down	3.635e-202
SL3.0ch04:61882564|61884269	110	985	3.38841	5.29235e-201	Up	4.16833e-200
SL3.0ch11:38007136|38007552	330	1428	2.33924	7.20121e-200	Up	5.71944e-199
SL3.0ch09:52458076|52471855	0	1471	11.7484	4.50715e-199	Up	3.60956e-198
SL3.0ch10:1321816|1323106	2046	447	-1.96867	2.66692e-197	Down	2.15346e-196
SL3.0ch06:47152248|47154066	275	1309	2.47675	6.95496e-196	Up	5.66196e-195
SL3.0ch01:83718535|83720068	1595	0	-11.4136	1.0416e-195	Down	8.5485e-195
SL3.0ch01:97093441|97095210	0	1437	11.7146	1.07317e-195	Up	8.87864e-195
SL3.0ch02:45645131|45650408	211	1178	2.70681	1.97344e-194	Up	1.64574e-193
SL3.0ch05:6688822|6689269	550	1780	1.92016	2.88707e-194	Up	2.42676e-193
SL3.0ch10:26382854|26387339	0	1418	11.6954	8.42533e-194	Up	7.13779e-193
SL3.0ch05:29317088|29320055	1604	273	-2.32891	3.95139e-191	Down	3.3737e-190
SL3.0ch07:4200452|4201288	1132	103	-3.23237	5.88531e-190	Down	5.06383e-189
SL3.0ch02:55516873|55522969	0	1373	11.6489	2.87209e-189	Up	2.49021e-188
SL3.0ch04:41724835|41739306	1127	103	-3.22598	8.18376e-189	Down	7.1498e-188
SL3.0ch12:45109273|45112947	1517	0	-11.3412	1.35943e-188	Down	1.19667e-187
SL3.0ch05:55830631|55833597	1155	115	-3.1024	7.75774e-187	Down	6.88029e-186
SL3.0ch12:63475367|63476204	4344	1698	-1.1294	6.40022e-185	Down	5.71867e-184
SL3.0ch07:10349064|10367673	1517	3106	1.25962	8.82033e-184	Up	7.93945e-183
SL3.0ch11:3620027|3624651	1129	114	-3.08215	1.28164e-181	Down	1.16213e-180
SL3.0ch11:8426063|8426341	1434	0	-11.26	6.90773e-181	Down	6.3093e-180
SL3.0ch11:51105705|51106552	1430	0	-11.256	1.62762e-180	Down	1.49739e-179
SL3.0ch09:42494048|42494802	105	888	3.30596	6.5249e-178	Up	6.046e-177
SL3.0ch04:24996673|24997578	1402	0	-11.2275	6.93981e-178	Down	6.4764e-177
SL3.0ch02:36901728|36903032	1572	287	-2.22769	9.17542e-178	Down	8.62345e-177
SL3.0ch01:40942808|40945412	0	1255	11.5193	3.51424e-177	Up	3.32609e-176
SL3.0ch04:3262808|3264503	0	1246	11.5089	3.0272e-176	Up	2.88516e-175
SL3.0ch02:34847628|34850579	105	877	3.28797	5.9129e-175	Up	5.6746e-174
SL3.0ch04:47213659|47221366	0	1230	11.4902	1.40581e-174	Up	1.35846e-173
SL3.0ch04:3422928|3423534	3797	1430	-1.18306	3.00994e-174	Down	2.92848e-173
SL3.0ch03:61152398|61152594	1352	0	-11.1751	3.67665e-173	Down	3.60148e-172
SL3.0ch08:65747063|65750989	0	1204	11.4594	7.43248e-172	Up	7.32971e-171
SL3.0ch12:26665820|26693496	1320	0	-11.1405	4.19685e-170	Down	4.1666e-169
SL3.0ch05:19094342|19097776	1045	103	-3.117	4.25278e-170	Down	4.25027e-169
SL3.0ch06:2043150|2046391	105	856	3.25301	2.60571e-169	Up	2.62142e-168
SL3.0ch12:24593374|24594093	538	1623	1.81877	3.92914e-165	Up	3.97883e-164
SL3.0ch09:69162505|69163054	1265	0	-11.0791	8.44748e-165	Down	8.61022e-164
SL3.0ch08:1472953|1474802	4908	2139	-0.972412	5.05661e-164	Down	5.1875e-163
SL3.0ch04:2944448|2948125	1301	206	-2.43312	1.04849e-163	Down	1.08256e-162
SL3.0ch06:15727493|15728583	0	1127	11.3641	1.10257e-163	Up	1.14571e-162
SL3.0ch04:41724835|41725410	1622	341	-2.02414	8.15602e-163	Down	8.52908e-162
SL3.0ch07:3431035|3433219	2557	800	-1.45059	6.09407e-161	Down	6.41315e-160
SL3.0ch01:88364044|88364478	220	1061	2.49564	8.60034e-161	Up	9.10757e-160
SL3.0ch01:78824918|78826056	0	1085	11.3093	3.70828e-159	Up	3.95153e-158
SL3.0ch09:3736108|3738085	158	925	2.77532	2.09994e-157	Up	2.25158e-156
SL3.0ch07:208458|211964	1187	0	-10.9873	3.5861e-157	Down	3.86881e-156
SL3.0ch09:66758415|66759421	0	1066	11.2838	4.27119e-157	Up	4.63617e-156
SL3.0ch11:49049129|49050108	1182	0	-10.9812	1.10833e-156	Down	1.21037e-155
SL3.0ch07:651211|651926	0	1039	11.2468	3.84077e-154	Up	4.21981e-153
SL3.0ch03:3335066|3339109	0	1033	11.2384	1.74739e-153	Up	1.9314e-152
SL3.0ch01:87490642|87493391	376	1306	2.02214	2.60587e-153	Up	2.89754e-152
SL3.0ch07:65920115|65920918	0	1028	11.2314	6.14535e-153	Up	6.87385e-152
SL3.0ch12:3436061|3437897	0	1026	11.2286	1.01562e-152	Up	1.14274e-151
SL3.0ch07:57307735|57308391	80685	60248	-0.195601	1.24244e-151	Down	1.40617e-150
SL3.0ch06:2390792|2391725	689	1783	1.59752	1.91757e-151	Up	2.18296e-150
SL3.0ch10:58370929|58376891	110	800	3.08828	2.23064e-151	Up	2.55412e-150
SL3.0ch10:39192087|39198912	0	1006	11.2002	1.6254e-150	Up	1.87187e-149
SL3.0ch06:32772206|32773407	990	114	-2.89261	1.99733e-150	Down	2.31342e-149
SL3.0ch10:50835363|50838376	0	1001	11.193	5.77496e-150	Up	6.7271e-149
SL3.0ch10:884305|885790	1618	371	-1.89893	1.37549e-149	Down	1.61138e-148
SL3.0ch06:33005219|33005667	165	906	2.68283	5.71964e-149	Up	6.73838e-148
SL3.0ch04:55905692|55906199	330	1208	2.09787	8.73875e-149	Up	1.03531e-147
SL3.0ch05:59877317|59878530	1095	0	-10.8709	5.29353e-148	Down	6.30644e-147
SL3.0ch09:40276263|40279459	440	1383	1.87801	2.28097e-147	Up	2.73253e-146
SL3.0ch11:6613322|6614908	806	1928	1.48404	4.02517e-147	Up	4.84866e-146
SL3.0ch10:26382854|26387488	220	1003	2.41453	1.13775e-146	Up	1.37805e-145
SL3.0ch04:66415927|66417277	1081	0	-10.8524	1.36417e-146	Down	1.66132e-145
SL3.0ch03:59839675|59839904	1540	344	-1.93666	2.98903e-146	Down	3.6599e-145
SL3.0ch04:64472761|64473474	165	895	2.66521	3.35306e-146	Up	4.12782e-145
SL3.0ch01:90158683|90160404	0	961	11.1342	1.61718e-145	Up	2.00155e-144
SL3.0ch05:4850176|4850873	158	876	2.69679	6.05225e-145	Up	7.5308e-144
SL3.0ch03:49247692|49249842	1120	172	-2.47723	2.58987e-144	Down	3.23971e-143
SL3.0ch08:62253816|62255044	930	103	-2.9488	3.48415e-144	Down	4.38144e-143
SL3.0ch04:58364198|58365623	531	1508	1.73164	7.72291e-144	Up	9.76296e-143
SL3.0ch07:57307448|57308001	1045	0	-10.8035	6.21659e-143	Down	7.89988e-142
SL3.0ch07:55004024|55006338	0	925	11.0791	1.83974e-141	Up	2.36225e-140
SL3.0ch10:50931000|50933672	0	925	11.0791	1.83974e-141	Up	2.36225e-140
SL3.0ch01:90508433|90508857	330	1174	2.05668	3.58769e-141	Up	4.63037e-140
SL3.0ch07:230401|238618	1022	0	-10.7714	1.42071e-140	Down	1.84302e-139
SL3.0ch01:90508433|90510612	1196	218	-2.23003	2.93408e-136	Down	3.82565e-135
SL3.0ch06:80042|80637	971	0	-10.6975	2.83584e-135	Down	3.71632e-134
SL3.0ch09:3653021|3656292	962	0	-10.6841	2.46834e-134	Down	3.2674e-133
SL3.0ch04:61789440|61792768	962	0	-10.6841	2.46834e-134	Down	3.2674e-133
SL3.0ch05:61648466|61656665	0	858	10.9706	8.87898e-134	Up	1.18708e-132
SL3.0ch03:2849108|2850011	0	858	10.9706	8.87898e-134	Up	1.18708e-132
SL3.0ch06:3156102|3161070	953	0	-10.6705	2.15026e-133	Down	2.88904e-132
SL3.0ch05:65776736|65778078	0	844	10.9469	3.75439e-132	Up	5.06916e-131
SL3.0ch11:54207171|54208670	1196	229	-2.15901	4.83544e-131	Down	6.56079e-130
SL3.0ch06:42089492|42089875	435	1297	1.80188	4.95825e-131	Up	6.76024e-130
SL3.0ch02:32632206|32632977	110	722	2.94028	7.38512e-131	Up	1.0118e-129
SL3.0ch07:3890117|3891623	0	827	10.9175	3.59981e-130	Up	4.95575e-129
SL3.0ch01:85210834|85212463	0	822	10.9088	1.38591e-129	Up	1.91712e-128
SL3.0ch04:20736121|20737282	330	1121	1.99003	1.89739e-129	Up	2.63719e-128
SL3.0ch12:65977416|65981627	909	0	-10.6024	9.54307e-129	Down	1.33271e-127
SL3.0ch05:7354010|7355808	165	825	2.54771	1.06565e-128	Up	1.49526e-127
SL3.0ch07:279902|286187	0	811	10.8893	2.68942e-128	Up	3.79144e-127
SL3.0ch07:53536139|53541619	0	810	10.8876	3.51319e-128	Up	4.97602e-127
SL3.0ch06:48660322|48661768	0	809	10.8858	4.58982e-128	Up	6.53131e-127
SL3.0ch02:30046487|30054834	660	1616	1.51768	6.17546e-128	Up	8.82857e-127
SL3.0ch01:90827361|90828242	0	804	10.8768	1.77414e-127	Up	2.54808e-126
SL3.0ch07:67517057|67518130	0	801	10.8714	4.00143e-127	Up	5.7735e-126
SL3.0ch06:3283731|3285121	0	800	10.8696	5.23263e-127	Up	7.58457e-126
SL3.0ch09:66656327|66658001	2074	664	-1.41737	7.61411e-127	Down	1.10869e-125
SL3.0ch04:64514783|64522483	0	798	10.866	8.95119e-127	Up	1.3093e-125
SL3.0ch07:22175|24514	0	795	10.8606	2.02254e-126	Up	2.97178e-125
SL3.0ch03:11455192|11456376	880	0	-10.5556	1.15327e-125	Down	1.70981e-124
SL3.0ch08:56972098|56978178	1881	568	-1.50175	1.87186e-125	Down	2.78755e-124
SL3.0ch07:67054997|67056057	5721	2901	-0.753931	5.8615e-125	Down	8.76766e-124
SL3.0ch01:88040993|88041349	105	686	2.93361	2.94668e-124	Up	4.42716e-123
SL3.0ch11:8332322|8334233	866	0	-10.5324	3.67172e-124	Down	5.54078e-123
SL3.0ch12:3006363|3008974	861	0	-10.5241	1.27089e-123	Down	1.92623e-122
SL3.0ch03:54400444|54405458	0	771	10.8164	1.41946e-123	Up	2.16081e-122
SL3.0ch10:48106844|48108221	854	0	-10.5123	7.23406e-123	Down	1.10601e-121
SL3.0ch01:1434731|1435933	0	765	10.8051	7.37317e-123	Up	1.13216e-121
SL3.0ch01:97872861|97873589	843	0	-10.4936	1.1236e-121	Down	1.73792e-120
SL3.0ch11:31806210|31812818	1143	227	-2.10627	1.1236e-121	Down	1.74018e-120
SL3.0ch08:25718668|25720298	110	685	2.86439	2.95315e-121	Up	4.59326e-120
SL3.0ch11:6210690|6211306	2117	708	-1.35441	5.08553e-121	Down	7.94356e-120
SL3.0ch03:1367623|1367932	825	103	-2.77596	5.9197e-121	Down	9.28571e-120
SL3.0ch11:49536179|49537781	1471	2635	1.06679	8.04955e-121	Up	1.26799e-119
SL3.0ch06:36157597|36160762	0	746	10.7688	1.38428e-120	Up	2.19888e-119
SL3.0ch05:1734276|1735354	0	746	10.7688	1.38428e-120	Up	2.19888e-119
SL3.0ch02:36902453|36903032	0	743	10.763	3.17843e-120	Up	5.06987e-119
SL3.0ch02:49208303|49208799	825	0	-10.4625	1.0053e-119	Down	1.61019e-118
SL3.0ch02:52825362|52827498	110	677	2.84744	3.40922e-119	Up	5.48312e-118
SL3.0ch06:32034233|32034630	813	0	-10.4413	2.06407e-118	Down	3.34701e-117
SL3.0ch01:41289018|41289343	813	0	-10.4413	2.06407e-118	Down	3.34701e-117
SL3.0ch04:58161083|58161896	0	725	10.7276	4.77261e-118	Up	7.77065e-117
SL3.0ch01:987584|988580	802	0	-10.4217	3.34082e-117	Down	5.46155e-116
SL3.0ch01:81535690|81537831	0	716	10.7096	5.93811e-117	Up	9.74691e-116
SL3.0ch10:63780191|63780787	1068	206	-2.14841	9.98708e-117	Down	1.64591e-115
SL3.0ch06:48054030|48054838	0	713	10.7035	1.37136e-116	Up	2.26913e-115
SL3.0ch01:88811444|88812558	0	710	10.6975	3.18303e-116	Up	5.28788e-115
SL3.0ch04:58785649|58786161	263	948	2.07561	5.19569e-116	Up	8.66584e-115
SL3.0ch01:79359543|79361232	790	0	-10.3999	6.94286e-116	Down	1.16259e-114
SL3.0ch01:84345385|84347227	211	856	2.24615	1.22095e-115	Up	2.05258e-114
SL3.0ch04:12073905|12074939	0	701	10.6791	3.9889e-115	Up	6.73224e-114
SL3.0ch08:3297645|3299106	770	0	-10.3629	1.14523e-113	Down	1.9556e-112
SL3.0ch09:18434713|18436610	770	0	-10.3629	1.14523e-113	Down	1.9556e-112
SL3.0ch05:61356973|61361239	0	689	10.6541	1.17515e-113	Up	2.03003e-112
SL3.0ch04:61384615|61385907	0	689	10.6541	1.17515e-113	Up	2.03003e-112
SL3.0ch02:39833093|39836572	0	689	10.6541	1.17515e-113	Up	2.03003e-112
SL3.0ch02:44197138|44200187	0	687	10.65	2.06864e-113	Up	3.58718e-112
SL3.0ch09:1594441|1595879	0	684	10.6436	4.82654e-113	Up	8.43347e-112
SL3.0ch08:59021576|59023919	0	684	10.6436	4.82654e-113	Up	8.43347e-112
SL3.0ch11:6414967|6415472	761	0	-10.346	1.12824e-112	Down	1.98633e-111
SL3.0ch08:38205783|38206191	761	0	-10.346	1.12824e-112	Down	1.98633e-111
SL3.0ch01:88612303|88614559	0	680	10.6352	1.4943e-112	Up	2.64068e-111
SL3.0ch02:55200494|55200888	758	0	-10.3403	2.40229e-112	Down	4.30884e-111
SL3.0ch06:49014683|49014900	758	0	-10.3403	2.40229e-112	Down	4.30884e-111
SL3.0ch11:3111662|3112291	758	0	-10.3403	2.40229e-112	Down	4.30884e-111
SL3.0ch04:7583579|7585148	758	0	-10.3403	2.40229e-112	Down	4.30884e-111
SL3.0ch04:25365040|25367380	0	674	10.6224	8.12593e-112	Up	1.46826e-110
SL3.0ch10:64023370|64024305	0	674	10.6224	8.12593e-112	Up	1.46826e-110
SL3.0ch02:55569708|55570086	1040	206	-2.11008	2.62482e-111	Down	4.76011e-110
SL3.0ch06:3176599|3179450	747	0	-10.3192	4.07865e-111	Down	7.42363e-110
SL3.0ch07:238343|239222	804	1719	1.32209	4.61634e-111	Up	8.43284e-110
SL3.0ch12:67488253|67493081	742	0	-10.3095	1.47698e-110	Down	2.7176e-109
SL3.0ch03:976190|985387	742	0	-10.3095	1.47698e-110	Down	2.7176e-109
SL3.0ch09:14554424|14556165	0	662	10.5965	2.48976e-110	Up	4.59757e-109
SL3.0ch06:32852095|32853453	738	0	-10.3017	4.14821e-110	Down	7.6875e-109
SL3.0ch07:402554|403259	0	660	10.5921	4.39613e-110	Up	8.17606e-109
SL3.0ch01:2782063|2783327	0	659	10.5899	5.84272e-110	Up	1.09051e-108
SL3.0ch09:16858659|16859075	14903	9603	-0.408259	7.6896e-109	Down	1.44031e-107
SL3.0ch01:383151|384253	0	649	10.5679	1.04069e-108	Up	1.95617e-107
SL3.0ch02:41935833|41936944	896	154	-2.31478	1.28005e-107	Down	2.41456e-106
SL3.0ch04:59116015|59124624	0	640	10.5477	1.40363e-107	Up	2.65696e-106
SL3.0ch07:3083889|3084246	0	631	10.5273	1.90594e-106	Up	3.64564e-105
SL3.0ch01:93882528|93884540	0	631	10.5273	1.90594e-106	Up	3.64564e-105
SL3.0ch09:4515553|4517602	0	631	10.5273	1.90594e-106	Up	3.64564e-105
SL3.0ch08:56939099|56940426	323	1002	1.85906	2.2457e-106	Up	4.31038e-105
SL3.0ch04:52582517|52584033	0	628	10.5204	4.51089e-106	Up	8.74776e-105
SL3.0ch05:1136764|1137875	0	628	10.5204	4.51089e-106	Up	8.74776e-105
SL3.0ch06:6771673|6799493	0	628	10.5204	4.51089e-106	Up	8.74776e-105
SL3.0ch06:35767239|35767524	701	0	-10.2275	6.39869e-106	Down	1.2451e-104
SL3.0ch05:1098246|1100822	0	626	10.5158	8.0353e-106	Up	1.56888e-104
SL3.0ch08:34326808|34327566	696	0	-10.2172	2.37983e-105	Down	4.66235e-104
SL3.0ch06:37403424|37404960	923	170	-2.21501	3.51686e-105	Down	6.93647e-104
SL3.0ch05:11606085|11606826	923	170	-2.21501	3.51686e-105	Down	6.93647e-104
SL3.0ch04:5824282|5825200	0	620	10.5019	4.58754e-105	Up	9.07857e-104
SL3.0ch12:65152389|65152938	0	617	10.4949	1.09451e-104	Up	2.18773e-103
SL3.0ch10:58718931|58721016	0	617	10.4949	1.09451e-104	Up	2.18773e-103
SL3.0ch01:65433051|65433726	0	617	10.4949	1.09451e-104	Up	2.18773e-103
SL3.0ch01:79401972|79402690	211	807	2.16111	2.45052e-104	Up	4.91436e-103
SL3.0ch01:87858594|87859471	0	613	10.4855	3.51925e-104	Up	7.08094e-103
SL3.0ch10:61841788|61842642	685	0	-10.1942	4.25553e-104	Down	8.59054e-103
SL3.0ch01:1519771|1523385	0	612	10.4832	4.69105e-104	Up	9.50076e-103
SL3.0ch08:54197881|54198844	2009	3146	0.872828	6.79802e-104	Up	1.3813e-102
SL3.0ch04:2325351|2328603	0	608	10.4737	1.51247e-103	Up	3.08321e-102
SL3.0ch04:53775605|53777168	744	103	-2.62687	1.92505e-103	Down	3.93703e-102
SL3.0ch11:52624701|52626667	0	607	10.4713	2.01758e-103	Up	4.13961e-102
SL3.0ch02:54411546|54411844	215	807	2.13402	9.2589e-103	Up	1.90584e-101
SL3.0ch07:1480706|1483976	0	598	10.4498	2.85932e-102	Up	5.90452e-101
SL3.0ch01:41288358|41289343	770	115	-2.51744	3.58204e-102	Down	7.42065e-101
SL3.0ch05:22630698|22639758	818	1683	1.26665	4.5403e-102	Up	9.43586e-101
SL3.0ch11:3616228|3625291	0	592	10.4352	1.67587e-101	Up	3.49397e-100
SL3.0ch10:47985425|47986770	330	989	1.80929	2.25339e-101	Up	4.71293e-100
SL3.0ch03:2602723|2618062	0	590	10.4304	3.01542e-101	Up	6.32665e-100
SL3.0ch02:55816527|55817318	660	0	-10.1405	3.1666e-101	Down	6.76959e-100
SL3.0ch11:52090229|52091446	660	0	-10.1405	3.1666e-101	Down	6.76959e-100
SL3.0ch08:60209937|60213805	660	0	-10.1405	3.1666e-101	Down	6.76959e-100
SL3.0ch07:63908078|63910150	660	0	-10.1405	3.1666e-101	Down	6.76959e-100
SL3.0ch05:29304507|29320055	660	0	-10.1405	3.1666e-101	Down	6.76959e-100
SL3.0ch01:2982863|2990072	0	583	10.4131	2.36728e-100	Up	5.07646e-99
SL3.0ch04:51846004|51848767	211	789	2.12857	3.02669e-100	Up	6.51057e-99
SL3.0ch12:419233|422892	651	0	-10.1207	3.51983e-100	Down	7.59462e-99
SL3.0ch01:55920574|55921782	495	1229	1.53777	4.6703e-100	Up	1.01079e-98
SL3.0ch02:54774303|54775148	646	0	-10.1096	1.34539e-99	Down	2.92072e-98
SL3.0ch03:529414|529733	0	577	10.3982	1.39264e-99	Up	3.04173e-98
SL3.0ch09:59323101|59329320	0	577	10.3982	1.39264e-99	Up	3.04173e-98
SL3.0ch06:48816222|48817470	0	574	10.3907	3.36448e-99	Up	7.45985e-98
SL3.0ch08:51859741|51866897	0	574	10.3907	3.36448e-99	Up	7.45985e-98
SL3.0ch09:18103639|18120356	0	574	10.3907	3.36448e-99	Up	7.45985e-98
SL3.0ch05:61195861|61200478	0	574	10.3907	3.36448e-99	Up	7.45985e-98
SL3.0ch10:62425916|62427290	0	574	10.3907	3.36448e-99	Up	7.45985e-98
SL3.0ch03:66119340|66120811	0	573	10.3882	4.52499e-99	Up	1.00629e-97
SL3.0ch09:407506|407887	641	0	-10.0984	5.05003e-99	Down	1.12639e-97
SL3.0ch01:85639010|85639395	639	0	-10.0939	8.64629e-99	Down	1.93425e-97
SL3.0ch07:21573606|21575816	600	1369	1.41587	1.22747e-98	Up	2.75409e-97
SL3.0ch01:79982856|79983608	3746	1794	-0.836385	1.35314e-98	Down	3.04502e-97
SL3.0ch11:2207308|2208651	0	568	10.3755	1.9726e-98	Up	4.50428e-97
SL3.0ch01:95751873|95754302	0	568	10.3755	1.9726e-98	Up	4.50428e-97
SL3.0ch08:58794585|58796050	0	568	10.3755	1.9726e-98	Up	4.50428e-97
SL3.0ch01:1980551|1983232	0	568	10.3755	1.9726e-98	Up	4.50428e-97
SL3.0ch05:2622404|2623487	0	568	10.3755	1.9726e-98	Up	4.50428e-97
SL3.0ch01:90826823|90828242	0	565	10.3679	4.8286e-98	Up	1.10896e-96
SL3.0ch08:23813791|23815558	0	565	10.3679	4.8286e-98	Up	1.10896e-96
SL3.0ch01:5485731|5486412	632	0	-10.078	5.59246e-98	Down	1.2881e-96
SL3.0ch02:5849421|5851387	4273	2142	-0.770504	9.96366e-98	Down	2.3015e-96
SL3.0ch01:93261735|93262719	1258	341	-1.6575	1.03109e-97	Down	2.38853e-96
SL3.0ch12:6690329|6691385	0	562	10.3602	1.17014e-97	Up	2.73387e-96
SL3.0ch01:97348460|97352327	0	562	10.3602	1.17014e-97	Up	2.73387e-96
SL3.0ch09:72886580|72887533	0	562	10.3602	1.17014e-97	Up	2.73387e-96
SL3.0ch07:56846440|56847036	0	556	10.3447	7.11947e-97	Up	1.66808e-95
SL3.0ch08:3649488|3652019	710	103	-2.55939	3.20244e-96	Down	7.52448e-95
SL3.0ch03:62921436|62923314	0	550	10.3291	4.34266e-96	Up	1.02323e-94
SL3.0ch04:55177746|55179451	105	574	2.67645	1.50304e-95	Up	3.55145e-94
SL3.0ch08:1188588|1190319	871	170	-2.13135	5.25714e-95	Down	1.24566e-93
SL3.0ch06:2156915|2159227	605	0	-10.015	8.55408e-95	Down	2.03818e-93
SL3.0ch01:69484068|69493799	538	1256	1.44894	7.06244e-94	Up	1.68744e-92
SL3.0ch02:4156166|4157706	270	858	1.8938	7.10803e-94	Up	1.70304e-92
SL3.0ch11:5502115|5502517	596	0	-9.99338	1.00788e-93	Down	2.42148e-92
SL3.0ch12:45143818|45149316	0	532	10.2811	1.0129e-93	Up	2.44025e-92
SL3.0ch12:66456905|66457358	325	943	1.7626	1.49058e-93	Up	3.60093e-92
SL3.0ch11:7253520|7254366	591	0	-9.98123	3.92743e-93	Down	9.61783e-92
SL3.0ch04:65799719|65800128	591	0	-9.98123	3.92743e-93	Down	9.61783e-92
SL3.0ch09:69243781|69244119	591	0	-9.98123	3.92743e-93	Down	9.61783e-92
SL3.0ch05:65290675|65290982	591	0	-9.98123	3.92743e-93	Down	9.61783e-92
SL3.0ch01:78198079|78198471	591	0	-9.98123	3.92743e-93	Down	9.61783e-92
SL3.0ch01:87317258|87319509	0	526	10.2647	6.21508e-93	Up	1.53023e-91
SL3.0ch03:65903048|65905132	0	526	10.2647	6.21508e-93	Up	1.53023e-91
SL3.0ch11:53190481|53191953	0	525	10.262	8.42185e-93	Up	2.07914e-91
SL3.0ch07:64109267|64109701	586	0	-9.96897	1.53981e-92	Down	3.83197e-91
SL3.0ch02:35051775|35052519	586	0	-9.96897	1.53981e-92	Down	3.83197e-91
SL3.0ch12:22261010|22262281	586	0	-9.96897	1.53981e-92	Down	3.83197e-91
SL3.0ch01:97017745|97019472	923	1756	1.15368	2.75976e-92	Up	6.88619e-91
SL3.0ch01:86264349|86265209	0	517	10.2398	9.65684e-92	Up	2.42877e-90
SL3.0ch08:6987289|6991866	0	517	10.2398	9.65684e-92	Up	2.42877e-90
SL3.0ch11:55352533|55354894	0	517	10.2398	9.65684e-92	Up	2.42877e-90
SL3.0ch02:50180177|50181126	579	0	-9.95163	1.05804e-91	Down	2.66806e-90
SL3.0ch01:77632199|77633977	0	516	10.237	1.30709e-91	Up	3.30474e-90
SL3.0ch04:65367405|65370834	110	568	2.59417	1.43275e-91	Up	3.63191e-90
SL3.0ch12:24564895|24571369	0	514	10.2314	2.37758e-91	Up	6.1214e-90
SL3.0ch02:43122266|43124157	0	514	10.2314	2.37758e-91	Up	6.1214e-90
SL3.0ch01:87550341|87551592	0	514	10.2314	2.37758e-91	Up	6.1214e-90
SL3.0ch01:82432612|82432940	0	514	10.2314	2.37758e-91	Up	6.1214e-90
SL3.0ch12:63580630|63581142	0	514	10.2314	2.37758e-91	Up	6.1214e-90
SL3.0ch02:30030179|30031047	0	514	10.2314	2.37758e-91	Up	6.1214e-90
SL3.0ch04:51846004|51847492	421	1075	1.57823	2.87076e-91	Up	7.41017e-90
SL3.0ch07:58099427|58100525	0	511	10.223	5.94007e-91	Up	1.54508e-89
SL3.0ch02:54776940|54778119	0	511	10.223	5.94007e-91	Up	1.54508e-89
SL3.0ch04:66208322|66208639	0	511	10.223	5.94007e-91	Up	1.54508e-89
SL3.0ch05:20747907|20749943	110	565	2.58653	7.85209e-91	Up	2.04762e-89
SL3.0ch01:5307619|5307989	316	913	1.75648	2.71426e-90	Up	7.09602e-89
SL3.0ch07:1881166|1881534	0	505	10.2059	3.77234e-90	Up	9.88719e-89
SL3.0ch01:89303301|89305934	2110	3142	0.800227	5.24698e-90	Up	1.37869e-88
SL3.0ch12:6690329|6691689	0	503	10.2002	6.97758e-90	Up	1.83804e-88
SL3.0ch06:48662025|48662917	0	498	10.1858	3.28097e-89	Up	8.68617e-88
SL3.0ch04:53122206|53123133	0	498	10.1858	3.28097e-89	Up	8.68617e-88
SL3.0ch08:55615259|55616419	0	495	10.1771	8.32681e-89	Up	2.20999e-87
SL3.0ch07:7464240|7466567	550	0	-9.8775	3.27735e-88	Down	8.85012e-87
SL3.0ch02:46906650|46907471	550	0	-9.8775	3.27735e-88	Down	8.85012e-87
SL3.0ch11:54881898|54882328	550	0	-9.8775	3.27735e-88	Down	8.85012e-87
SL3.0ch12:45101842|45166645	550	0	-9.8775	3.27735e-88	Down	8.85012e-87
SL3.0ch02:34759052|34759771	550	0	-9.8775	3.27735e-88	Down	8.85012e-87
SL3.0ch02:50636730|50637935	0	487	10.1536	9.92324e-88	Up	2.68623e-86
SL3.0ch04:59966396|59970651	545	0	-9.86433	1.33452e-87	Down	3.6214e-86
SL3.0ch07:64463118|64464533	0	484	10.1446	2.52056e-87	Up	6.87324e-86
SL3.0ch05:61357496|61361239	0	484	10.1446	2.52056e-87	Up	6.87324e-86
SL3.0ch08:25477605|25479412	541	0	-9.8537	4.08994e-87	Down	1.12069e-85
SL3.0ch08:61118397|61120143	541	0	-9.8537	4.08994e-87	Down	1.12069e-85
SL3.0ch01:88201605|88207357	0	480	10.1327	8.77871e-87	Up	2.41127e-85
SL3.0ch12:62088721|62089379	538	0	-9.84568	9.51058e-87	Down	2.61859e-85
SL3.0ch09:70494496|70495349	323	906	1.71376	9.94807e-87	Up	2.74563e-85
SL3.0ch12:66102549|66108037	536	0	-9.8403	1.65987e-86	Down	4.61412e-85
SL3.0ch04:2476013|2478727	536	0	-9.8403	1.65987e-86	Down	4.61412e-85
SL3.0ch01:1519771|1522029	536	0	-9.8403	1.65987e-86	Down	4.61412e-85
SL3.0ch04:59966396|59966892	531	0	-9.82678	6.84155e-86	Down	1.90635e-84
SL3.0ch04:32909|33188	527	0	-9.81587	2.10377e-85	Down	5.94557e-84
SL3.0ch08:63010398|63010766	527	0	-9.81587	2.10377e-85	Down	5.94557e-84
SL3.0ch08:427780|430109	527	0	-9.81587	2.10377e-85	Down	5.94557e-84
SL3.0ch08:61429955|61430495	527	0	-9.81587	2.10377e-85	Down	5.94557e-84
SL3.0ch08:59430572|59431120	527	0	-9.81587	2.10377e-85	Down	5.94557e-84
SL3.0ch01:48295510|48295829	527	0	-9.81587	2.10377e-85	Down	5.94557e-84
SL3.0ch03:66976242|66976658	2096	847	-1.08142	3.44257e-85	Down	9.75198e-84
SL3.0ch11:56056198|56056855	0	463	10.0807	1.80048e-84	Up	5.15991e-83
SL3.0ch02:46003048|46004487	0	463	10.0807	1.80048e-84	Up	5.15991e-83
SL3.0ch05:64814839|64815357	0	463	10.0807	1.80048e-84	Up	5.15991e-83
SL3.0ch03:72276486|72276889	0	463	10.0807	1.80048e-84	Up	5.15991e-83
SL3.0ch01:86493978|86496403	0	463	10.0807	1.80048e-84	Up	5.15991e-83
SL3.0ch03:64929005|64932388	0	459	10.0681	6.35382e-84	Up	1.83774e-82
SL3.0ch12:62714990|62715365	0	459	10.0681	6.35382e-84	Up	1.83774e-82
SL3.0ch11:43542609|43542935	0	459	10.0681	6.35382e-84	Up	1.83774e-82
SL3.0ch07:59625308|59629389	0	459	10.0681	6.35382e-84	Up	1.83774e-82
SL3.0ch02:42833465|42835914	0	458	10.065	8.69287e-84	Up	2.52577e-82
SL3.0ch04:5704121|5708030	0	458	10.065	8.69287e-84	Up	2.52577e-82
SL3.0ch03:68042552|68048106	0	456	10.0587	1.63551e-83	Up	4.77374e-82
SL3.0ch06:4833842|4841468	0	456	10.0587	1.63551e-83	Up	4.77374e-82
SL3.0ch02:30046487|30053197	0	454	10.0523	3.02486e-83	Up	9.02918e-82
SL3.0ch01:88134172|88134605	0	454	10.0523	3.02486e-83	Up	9.02918e-82
SL3.0ch02:37775392|37779276	0	454	10.0523	3.02486e-83	Up	9.02918e-82
SL3.0ch04:66484376|66485153	0	454	10.0523	3.02486e-83	Up	9.02918e-82
SL3.0ch07:2485160|2489138	0	454	10.0523	3.02486e-83	Up	9.02918e-82
SL3.0ch07:65370306|65371734	0	454	10.0523	3.02486e-83	Up	9.02918e-82
SL3.0ch09:63296584|63296870	0	454	10.0523	3.02486e-83	Up	9.02918e-82
SL3.0ch08:30402532|30403551	0	454	10.0523	3.02486e-83	Up	9.02918e-82
SL3.0ch06:42381669|42384077	0	454	10.0523	3.02486e-83	Up	9.02918e-82
SL3.0ch04:4149728|4155077	0	454	10.0523	3.02486e-83	Up	9.02918e-82
SL3.0ch07:238343|239509	2016	2970	0.784754	1.35534e-82	Up	4.05466e-81
SL3.0ch01:54550811|54553509	0	447	10.0299	2.80065e-82	Up	8.4526e-81
SL3.0ch11:38309045|38320341	0	447	10.0299	2.80065e-82	Up	8.4526e-81
SL3.0ch05:1113506|1116694	0	447	10.0299	2.80065e-82	Up	8.4526e-81
SL3.0ch03:67515267|67517086	0	447	10.0299	2.80065e-82	Up	8.4526e-81
SL3.0ch01:83718535|83721054	165	629	2.15638	5.45661e-82	Up	1.65046e-80
SL3.0ch05:6232688|6233851	0	444	10.0202	7.26101e-82	Up	2.21066e-80
SL3.0ch11:49433201|49435217	0	444	10.0202	7.26101e-82	Up	2.21066e-80
SL3.0ch05:1163290|1164514	0	444	10.0202	7.26101e-82	Up	2.21066e-80
SL3.0ch01:88094487|88095567	1615	2508	0.86079	9.49358e-82	Up	2.89666e-80
SL3.0ch05:19108109|19111653	495	0	-9.7255	1.85586e-81	Down	5.78538e-80
SL3.0ch01:87352446|87357184	495	0	-9.7255	1.85586e-81	Down	5.78538e-80
SL3.0ch12:67648609|67649930	495	0	-9.7255	1.85586e-81	Down	5.78538e-80
SL3.0ch11:9811106|9814756	495	0	-9.7255	1.85586e-81	Down	5.78538e-80
SL3.0ch11:8307209|8308097	495	0	-9.7255	1.85586e-81	Down	5.78538e-80
SL3.0ch12:45148603|45149316	495	0	-9.7255	1.85586e-81	Down	5.78538e-80
SL3.0ch03:3035108|3035908	490	0	-9.71085	7.85114e-81	Down	2.46308e-79
SL3.0ch12:2065977|2066936	490	0	-9.71085	7.85114e-81	Down	2.46308e-79
SL3.0ch03:38204411|38206968	490	0	-9.71085	7.85114e-81	Down	2.46308e-79
SL3.0ch09:70179321|70180323	2126	3076	0.7587	8.66836e-81	Up	2.72519e-79
SL3.0ch04:53122205|53123968	0	436	9.99397	9.1889e-81	Up	2.89492e-79
SL3.0ch01:88359642|88361535	105	514	2.51717	1.2341e-80	Up	3.89616e-79
SL3.0ch02:54774303|54774788	488	0	-9.70495	1.39126e-80	Down	4.40153e-79
SL3.0ch04:3847878|3848403	105	511	2.50872	6.78158e-80	Up	2.14997e-78
SL3.0ch08:58527639|58528777	1036	285	-1.6362	9.42711e-80	Down	2.99493e-78
SL3.0ch02:48657153|48658821	481	0	-9.68411	1.05769e-79	Down	3.37422e-78
SL3.0ch06:41747998|41748339	481	0	-9.68411	1.05769e-79	Down	3.37422e-78
SL3.0ch01:2813582|2816748	0	427	9.96388	1.6536e-79	Up	5.3081e-78
SL3.0ch03:66801135|66808589	0	427	9.96388	1.6536e-79	Up	5.3081e-78
SL3.0ch10:59818062|59818482	0	427	9.96388	1.6536e-79	Up	5.3081e-78
SL3.0ch03:36740693|36742795	479	0	-9.6781	1.87982e-79	Down	6.04672e-78
SL3.0ch09:63296584|63309421	0	423	9.9503	6.00619e-79	Up	1.9439e-77
SL3.0ch05:9778878|9779628	0	423	9.9503	6.00619e-79	Up	1.9439e-77
SL3.0ch08:61449160|61450196	0	423	9.9503	6.00619e-79	Up	1.9439e-77
SL3.0ch09:67119253|67119754	474	0	-9.66296	7.94046e-79	Down	2.60672e-77
SL3.0ch04:7583169|7585181	474	0	-9.66296	7.94046e-79	Down	2.60672e-77
SL3.0ch04:3422721|3423534	474	0	-9.66296	7.94046e-79	Down	2.60672e-77
SL3.0ch12:67757600|67759436	474	0	-9.66296	7.94046e-79	Down	2.60672e-77
SL3.0ch09:32037798|32040289	474	0	-9.66296	7.94046e-79	Down	2.60672e-77
SL3.0ch06:48107819|48110675	474	0	-9.66296	7.94046e-79	Down	2.60672e-77
SL3.0ch06:37846524|37846929	474	0	-9.66296	7.94046e-79	Down	2.60672e-77
SL3.0ch04:51845283|51848767	0	422	9.94689	8.17911e-79	Up	2.69048e-77
SL3.0ch10:21840039|21840747	653	115	-2.27966	3.81479e-78	Down	1.25738e-76
SL3.0ch11:7978824|7994136	0	411	9.90878	2.90182e-77	Up	9.73744e-76
SL3.0ch10:33219054|33220307	0	411	9.90878	2.90182e-77	Up	9.73744e-76
SL3.0ch01:83138480|83138820	0	411	9.90878	2.90182e-77	Up	9.73744e-76
SL3.0ch12:59531243|59532233	0	411	9.90878	2.90182e-77	Up	9.73744e-76
SL3.0ch05:8918984|8921689	0	411	9.90878	2.90182e-77	Up	9.73744e-76
SL3.0ch02:42447304|42455174	0	411	9.90878	2.90182e-77	Up	9.73744e-76
SL3.0ch01:89871929|89873107	0	411	9.90878	2.90182e-77	Up	9.73744e-76
SL3.0ch03:63680275|63684549	0	411	9.90878	2.90182e-77	Up	9.73744e-76
SL3.0ch06:41286336|41287547	0	411	9.90878	2.90182e-77	Up	9.73744e-76
SL3.0ch02:25098107|25100666	644	115	-2.25964	2.44436e-76	Down	8.21855e-75
SL3.0ch09:72348374|72349509	0	402	9.87684	5.43416e-76	Up	1.87026e-74
SL3.0ch11:4487178|4489486	0	402	9.87684	5.43416e-76	Up	1.87026e-74
SL3.0ch08:64799735|64801201	0	402	9.87684	5.43416e-76	Up	1.87026e-74
SL3.0ch07:54888950|54890923	0	402	9.87684	5.43416e-76	Up	1.87026e-74
SL3.0ch02:41935833|41938394	0	402	9.87684	5.43416e-76	Up	1.87026e-74
SL3.0ch10:21521319|21528003	0	402	9.87684	5.43416e-76	Up	1.87026e-74
SL3.0ch11:40048756|40049702	0	402	9.87684	5.43416e-76	Up	1.87026e-74
SL3.0ch06:39185920|39189540	0	402	9.87684	5.43416e-76	Up	1.87026e-74
SL3.0ch03:61098350|61101290	0	402	9.87684	5.43416e-76	Up	1.87026e-74
SL3.0ch12:67628340|67629790	0	402	9.87684	5.43416e-76	Up	1.87026e-74
SL3.0ch08:57394197|57394526	0	402	9.87684	5.43416e-76	Up	1.87026e-74
SL3.0ch01:93334456|93336196	0	402	9.87684	5.43416e-76	Up	1.87026e-74
SL3.0ch10:42563|44217	110	504	2.42171	6.8256e-76	Up	2.35367e-74
SL3.0ch04:64873373|64875368	0	401	9.87324	7.51116e-76	Up	2.60001e-74
SL3.0ch07:64122085|64122628	0	401	9.87324	7.51116e-76	Up	2.60001e-74
SL3.0ch04:61128835|61130570	0	400	9.86964	1.03846e-75	Up	3.61528e-74
SL3.0ch10:8704866|8705326	0	400	9.86964	1.03846e-75	Up	3.61528e-74
SL3.0ch06:42401505|42403026	0	400	9.86964	1.03846e-75	Up	3.61528e-74
SL3.0ch01:81777462|81779259	579	1205	1.28318	1.21037e-75	Up	4.22177e-74
SL3.0ch06:43238851|43240544	0	399	9.86603	1.43068e-75	Up	5.02809e-74
SL3.0ch11:56209470|56210559	0	399	9.86603	1.43068e-75	Up	5.02809e-74
SL3.0ch09:2360035|2363586	0	399	9.86603	1.43068e-75	Up	5.02809e-74
SL3.0ch08:60843614|60844306	0	399	9.86603	1.43068e-75	Up	5.02809e-74
SL3.0ch03:2746346|2750118	1450	2266	0.869881	1.63892e-75	Up	5.77081e-74
SL3.0ch01:89313823|89317793	0	398	9.86241	1.95704e-75	Up	6.99454e-74
SL3.0ch11:42137024|42137533	0	398	9.86241	1.95704e-75	Up	6.99454e-74
SL3.0ch04:24982145|24983699	0	398	9.86241	1.95704e-75	Up	6.99454e-74
SL3.0ch06:2823616|2824658	0	398	9.86241	1.95704e-75	Up	6.99454e-74
SL3.0ch01:82469888|82470390	0	398	9.86241	1.95704e-75	Up	6.99454e-74
SL3.0ch08:62974860|62978373	0	398	9.86241	1.95704e-75	Up	6.99454e-74
SL3.0ch05:1114306|1116694	0	398	9.86241	1.95704e-75	Up	6.99454e-74
SL3.0ch04:626908|627742	0	398	9.86241	1.95704e-75	Up	6.99454e-74
SL3.0ch03:50379113|50379620	440	0	-9.55557	1.62572e-74	Down	6.00407e-73
SL3.0ch05:3330191|3331331	440	0	-9.55557	1.62572e-74	Down	6.00407e-73
SL3.0ch05:6233561|6234440	440	0	-9.55557	1.62572e-74	Down	6.00407e-73
SL3.0ch02:53173327|53174933	440	0	-9.55557	1.62572e-74	Down	6.00407e-73
SL3.0ch01:84317228|84320179	440	0	-9.55557	1.62572e-74	Down	6.00407e-73
SL3.0ch02:25651350|25652563	440	0	-9.55557	1.62572e-74	Down	6.00407e-73
SL3.0ch09:68394485|68396149	440	0	-9.55557	1.62572e-74	Down	6.00407e-73
SL3.0ch03:65832361|65834819	440	0	-9.55557	1.62572e-74	Down	6.00407e-73
SL3.0ch08:650097|652839	440	0	-9.55557	1.62572e-74	Down	6.00407e-73
SL3.0ch00:4310206|4310921	440	0	-9.55557	1.62572e-74	Down	6.00407e-73
SL3.0ch03:54517527|54518390	0	390	9.83312	2.67224e-74	Up	9.88674e-73
SL3.0ch03:71254378|71256229	435	0	-9.53909	7.15092e-74	Down	2.6741e-72
SL3.0ch06:33024493|33025012	435	0	-9.53909	7.15092e-74	Down	2.6741e-72
SL3.0ch02:20733850|20737090	435	0	-9.53909	7.15092e-74	Down	2.6741e-72
SL3.0ch01:83763235|83764990	435	0	-9.53909	7.15092e-74	Down	2.6741e-72
SL3.0ch04:45189700|45191424	435	0	-9.53909	7.15092e-74	Down	2.6741e-72
SL3.0ch04:20720772|20721428	435	0	-9.53909	7.15092e-74	Down	2.6741e-72
SL3.0ch08:65532404|65533461	0	387	9.82198	7.15201e-74	Up	2.67924e-72
SL3.0ch10:1889019|1891113	110	495	2.39571	9.58504e-74	Up	3.59703e-72
SL3.0ch08:65782071|65784018	433	0	-9.53244	1.29219e-73	Down	4.86637e-72
SL3.0ch11:49662454|49664003	433	0	-9.53244	1.29219e-73	Down	4.86637e-72
SL3.0ch12:1856690|1858666	600	103	-2.31653	1.78905e-73	Down	6.74937e-72
SL3.0ch04:5644196|5649599	431	0	-9.52576	2.34498e-73	Down	8.86221e-72
SL3.0ch02:49746497|49748091	0	381	9.79943	5.21993e-73	Up	1.97964e-71
SL3.0ch03:68040454|68044991	0	381	9.79943	5.21993e-73	Up	1.97964e-71
SL3.0ch09:68849705|68850420	426	0	-9.50892	1.04365e-72	Down	3.97874e-71
SL3.0ch07:57375035|57375742	426	0	-9.50892	1.04365e-72	Down	3.97874e-71
SL3.0ch06:43936850|43938702	426	0	-9.50892	1.04365e-72	Down	3.97874e-71
SL3.0ch05:9778878|9780033	0	378	9.78803	1.41344e-72	Up	5.39782e-71
SL3.0ch11:10716174|10718226	0	376	9.78038	2.75708e-72	Up	1.05474e-70
SL3.0ch10:54511460|54512456	421	0	-9.49189	4.5951e-72	Down	1.79438e-70
SL3.0ch08:25853473|25860401	421	0	-9.49189	4.5951e-72	Down	1.79438e-70
SL3.0ch01:69631095|69631879	421	0	-9.49189	4.5951e-72	Down	1.79438e-70
SL3.0ch03:1687196|1692778	421	0	-9.49189	4.5951e-72	Down	1.79438e-70
SL3.0ch08:59046759|59047615	421	0	-9.49189	4.5951e-72	Down	1.79438e-70
SL3.0ch12:1538741|1539648	421	0	-9.49189	4.5951e-72	Down	1.79438e-70
SL3.0ch06:786003|787684	421	0	-9.49189	4.5951e-72	Down	1.79438e-70
SL3.0ch06:38029066|38030185	421	0	-9.49189	4.5951e-72	Down	1.79438e-70
SL3.0ch01:78294276|78296327	421	0	-9.49189	4.5951e-72	Down	1.79438e-70
SL3.0ch09:2927308|2927571	421	0	-9.49189	4.5951e-72	Down	1.79438e-70
SL3.0ch06:41243405|41246277	421	0	-9.49189	4.5951e-72	Down	1.79438e-70
SL3.0ch06:42197575|42200859	421	0	-9.49189	4.5951e-72	Down	1.79438e-70
SL3.0ch02:54682849|54685184	0	372	9.76495	1.03243e-71	Up	4.03846e-70
SL3.0ch06:37992177|37993189	165	583	2.04682	1.1295e-71	Up	4.42562e-70
SL3.0ch03:65453648|65457326	0	371	9.76106	1.43776e-71	Up	5.6525e-70
SL3.0ch05:63950231|63952801	0	371	9.76106	1.43776e-71	Up	5.6525e-70
SL3.0ch02:35439107|35442268	165	578	2.03439	1.46649e-70	Up	5.77515e-69
SL3.0ch02:45784681|45785658	158	565	2.06411	2.7335e-70	Up	1.07828e-68
SL3.0ch01:94784286|94785720	0	360	9.71764	5.7924e-70	Up	2.31943e-68
SL3.0ch11:8412749|8413199	0	360	9.71764	5.7924e-70	Up	2.31943e-68
SL3.0ch07:57935452|57937590	0	360	9.71764	5.7924e-70	Up	2.31943e-68
SL3.0ch03:66835593|66838403	0	360	9.71764	5.7924e-70	Up	2.31943e-68
SL3.0ch03:2868801|2869404	0	360	9.71764	5.7924e-70	Up	2.31943e-68
SL3.0ch10:11275785|11276310	0	360	9.71764	5.7924e-70	Up	2.31943e-68
SL3.0ch04:360351|360852	0	360	9.71764	5.7924e-70	Up	2.31943e-68
SL3.0ch12:3566943|3567577	0	360	9.71764	5.7924e-70	Up	2.31943e-68
SL3.0ch06:47125265|47127966	0	360	9.71764	5.7924e-70	Up	2.31943e-68
SL3.0ch09:39993044|39993906	806	206	-1.74235	2.05228e-68	Down	8.23146e-67
SL3.0ch06:84411|86694	1453	550	-1.17574	2.23477e-68	Down	8.9782e-67
SL3.0ch09:1601762|1604265	3089	3978	0.59069	7.45155e-68	Up	2.99859e-66
SL3.0ch01:3512768|3513521	0	344	9.65205	1.28434e-67	Up	5.43187e-66
SL3.0ch10:1329723|1331110	0	344	9.65205	1.28434e-67	Up	5.43187e-66
SL3.0ch11:8624056|8630082	0	344	9.65205	1.28434e-67	Up	5.43187e-66
SL3.0ch09:2776540|2778698	0	344	9.65205	1.28434e-67	Up	5.43187e-66
SL3.0ch01:2987776|2990072	0	344	9.65205	1.28434e-67	Up	5.43187e-66
SL3.0ch06:41301355|41306865	0	344	9.65205	1.28434e-67	Up	5.43187e-66
SL3.0ch05:52955486|52957891	0	344	9.65205	1.28434e-67	Up	5.43187e-66
SL3.0ch07:65464013|65465412	0	344	9.65205	1.28434e-67	Up	5.43187e-66
SL3.0ch03:61624219|61625049	0	344	9.65205	1.28434e-67	Up	5.43187e-66
SL3.0ch03:70001013|70002503	0	344	9.65205	1.28434e-67	Up	5.43187e-66
SL3.0ch06:44468616|44469617	0	344	9.65205	1.28434e-67	Up	5.43187e-66
SL3.0ch01:4595799|4596306	0	344	9.65205	1.28434e-67	Up	5.43187e-66
SL3.0ch07:23791885|23793502	0	344	9.65205	1.28434e-67	Up	5.43187e-66
SL3.0ch07:898837|907222	0	344	9.65205	1.28434e-67	Up	5.43187e-66
SL3.0ch04:2836695|2839145	0	344	9.65205	1.28434e-67	Up	5.43187e-66
SL3.0ch02:55289525|55290788	0	344	9.65205	1.28434e-67	Up	5.43187e-66
SL3.0ch03:3759137|3759693	0	344	9.65205	1.28434e-67	Up	5.43187e-66
SL3.0ch01:79267933|79268437	0	344	9.65205	1.28434e-67	Up	5.43187e-66
SL3.0ch03:64277950|64279161	0	344	9.65205	1.28434e-67	Up	5.43187e-66
SL3.0ch01:85906550|85908204	0	344	9.65205	1.28434e-67	Up	5.43187e-66
SL3.0ch12:63044884|63045163	0	344	9.65205	1.28434e-67	Up	5.43187e-66
SL3.0ch12:62635933|62640759	0	344	9.65205	1.28434e-67	Up	5.43187e-66
SL3.0ch08:57386177|57388791	0	344	9.65205	1.28434e-67	Up	5.43187e-66
SL3.0ch01:74828888|74829989	0	344	9.65205	1.28434e-67	Up	5.43187e-66
SL3.0ch02:43997522|43998118	0	344	9.65205	1.28434e-67	Up	5.43187e-66
SL3.0ch03:1235129|1238049	0	344	9.65205	1.28434e-67	Up	5.43187e-66
SL3.0ch07:67728820|67733731	0	344	9.65205	1.28434e-67	Up	5.43187e-66
SL3.0ch10:5478997|5486202	0	344	9.65205	1.28434e-67	Up	5.43187e-66
SL3.0ch12:24564895|24568283	0	344	9.65205	1.28434e-67	Up	5.43187e-66
SL3.0ch08:4597788|4604086	0	344	9.65205	1.28434e-67	Up	5.43187e-66
SL3.0ch01:82271007|82271850	0	344	9.65205	1.28434e-67	Up	5.43187e-66
SL3.0ch12:45138409|45143999	385	0	-9.36293	2.45528e-67	Down	1.05791e-65
SL3.0ch05:65664925|65665397	385	0	-9.36293	2.45528e-67	Down	1.05791e-65
SL3.0ch01:1453745|1457191	385	0	-9.36293	2.45528e-67	Down	1.05791e-65
SL3.0ch10:65487575|65488048	385	0	-9.36293	2.45528e-67	Down	1.05791e-65
SL3.0ch06:39274520|39275630	385	0	-9.36293	2.45528e-67	Down	1.05791e-65
SL3.0ch03:70695767|70696058	385	0	-9.36293	2.45528e-67	Down	1.05791e-65
SL3.0ch08:3849623|3854236	0	342	9.64364	2.49723e-67	Up	1.07929e-65
SL3.0ch10:34773435|34774542	0	342	9.64364	2.49723e-67	Up	1.07929e-65
SL3.0ch02:53536117|53539804	0	341	9.63941	3.43211e-67	Up	1.52196e-65
SL3.0ch01:76681025|76681656	0	341	9.63941	3.43211e-67	Up	1.52196e-65
SL3.0ch01:2982863|2984331	0	341	9.63941	3.43211e-67	Up	1.52196e-65
SL3.0ch03:54126345|54131029	0	341	9.63941	3.43211e-67	Up	1.52196e-65
SL3.0ch02:53104153|53105601	0	341	9.63941	3.43211e-67	Up	1.52196e-65
SL3.0ch09:14942492|14946242	0	341	9.63941	3.43211e-67	Up	1.52196e-65
SL3.0ch02:41933238|41938394	0	341	9.63941	3.43211e-67	Up	1.52196e-65
SL3.0ch08:57398625|57400159	0	341	9.63941	3.43211e-67	Up	1.52196e-65
SL3.0ch07:55005691|55006338	0	341	9.63941	3.43211e-67	Up	1.52196e-65
SL3.0ch03:60600680|60602400	0	341	9.63941	3.43211e-67	Up	1.52196e-65
SL3.0ch09:63308478|63309117	0	341	9.63941	3.43211e-67	Up	1.52196e-65
SL3.0ch05:5329144|5330492	0	341	9.63941	3.43211e-67	Up	1.52196e-65
SL3.0ch06:48686438|48698331	0	341	9.63941	3.43211e-67	Up	1.52196e-65
SL3.0ch07:6917816|6930324	0	341	9.63941	3.43211e-67	Up	1.52196e-65
SL3.0ch04:55422503|55423463	0	341	9.63941	3.43211e-67	Up	1.52196e-65
SL3.0ch05:2591737|2593232	0	341	9.63941	3.43211e-67	Up	1.52196e-65
SL3.0ch06:41217323|41222706	0	341	9.63941	3.43211e-67	Up	1.52196e-65
SL3.0ch01:88355004|88360032	380	0	-9.34407	1.11434e-66	Down	4.96365e-65
SL3.0ch07:976754|977535	380	0	-9.34407	1.11434e-66	Down	4.96365e-65
SL3.0ch11:3486592|3487626	380	0	-9.34407	1.11434e-66	Down	4.96365e-65
SL3.0ch01:81637644|81639030	378	0	-9.33646	2.06488e-66	Down	9.225e-65
SL3.0ch12:58321882|58322320	378	0	-9.33646	2.06488e-66	Down	9.225e-65
SL3.0ch03:13212239|13215595	105	454	2.33809	3.60124e-66	Up	1.61126e-64
SL3.0ch07:1028897|1031253	376	0	-9.3288	3.81255e-66	Down	1.7159e-64
SL3.0ch12:67559368|67559795	376	0	-9.3288	3.81255e-66	Down	1.7159e-64
SL3.0ch05:10065891|10067364	376	0	-9.3288	3.81255e-66	Down	1.7159e-64
SL3.0ch06:3595052|3597531	376	0	-9.3288	3.81255e-66	Down	1.7159e-64
SL3.0ch12:4545533|4546521	0	333	9.60516	5.32216e-66	Up	2.40236e-64
SL3.0ch09:71511251|71511820	0	333	9.60516	5.32216e-66	Up	2.40236e-64
SL3.0ch01:69495674|69495980	373	0	-9.31725	9.64434e-66	Down	4.35974e-64
SL3.0ch01:81535717|81538993	0	330	9.59211	1.49773e-65	Up	6.79035e-64
SL3.0ch05:11522545|11527466	0	330	9.59211	1.49773e-65	Up	6.79035e-64
SL3.0ch09:5793775|5794149	110	459	2.28678	3.29096e-65	Up	1.51299e-63
SL3.0ch03:71281107|71285073	369	0	-9.30169	3.29096e-65	Down	1.516e-63
SL3.0ch03:38204411|38204956	369	0	-9.30169	3.29096e-65	Down	1.516e-63
SL3.0ch05:2594768|2595103	369	0	-9.30169	3.29096e-65	Down	1.516e-63
SL3.0ch02:44885583|44886647	369	0	-9.30169	3.29096e-65	Down	1.516e-63
SL3.0ch09:1501006|1503596	369	0	-9.30169	3.29096e-65	Down	1.516e-63
SL3.0ch03:24277697|24277939	369	0	-9.30169	3.29096e-65	Down	1.516e-63
SL3.0ch09:1770186|1770923	369	0	-9.30169	3.29096e-65	Down	1.516e-63
SL3.0ch06:30524971|30526242	369	0	-9.30169	3.29096e-65	Down	1.516e-63
SL3.0ch04:62485476|62486081	369	0	-9.30169	3.29096e-65	Down	1.516e-63
SL3.0ch08:3849623|3854178	369	0	-9.30169	3.29096e-65	Down	1.516e-63
SL3.0ch06:36153501|36160762	0	324	9.56564	1.18466e-64	Up	5.46506e-63
SL3.0ch01:91612356|91614561	0	321	9.55222	3.36374e-64	Up	1.5562e-62
SL3.0ch04:7583578|7584438	0	321	9.55222	3.36374e-64	Up	1.5562e-62
SL3.0ch04:59718419|59723178	0	320	9.54771	4.7568e-64	Up	2.20699e-62
SL3.0ch03:66839736|66841805	0	320	9.54771	4.7568e-64	Up	2.20699e-62
SL3.0ch05:22701646|22702768	4035	2253	-0.614935	1.59641e-63	Down	7.41734e-62
SL3.0ch04:61509798|61510242	770	206	-1.67643	2.69433e-62	Down	1.25364e-60
SL3.0ch10:58571075|58572849	0	308	9.49257	3.10852e-62	Up	1.49368e-60
SL3.0ch05:65186430|65188517	0	308	9.49257	3.10852e-62	Up	1.49368e-60
SL3.0ch07:1480706|1485696	0	308	9.49257	3.10852e-62	Up	1.49368e-60
SL3.0ch01:82108215|82109611	0	308	9.49257	3.10852e-62	Up	1.49368e-60
SL3.0ch08:27060|28876	0	308	9.49257	3.10852e-62	Up	1.49368e-60
SL3.0ch03:20312803|20314659	0	308	9.49257	3.10852e-62	Up	1.49368e-60
SL3.0ch11:50482619|50485072	0	308	9.49257	3.10852e-62	Up	1.49368e-60
SL3.0ch09:67935423|67936528	0	308	9.49257	3.10852e-62	Up	1.49368e-60
SL3.0ch02:53809686|53811194	0	308	9.49257	3.10852e-62	Up	1.49368e-60
SL3.0ch02:54715164|54717620	0	308	9.49257	3.10852e-62	Up	1.49368e-60
SL3.0ch08:56357450|56358320	0	308	9.49257	3.10852e-62	Up	1.49368e-60
SL3.0ch01:72135513|72136271	0	308	9.49257	3.10852e-62	Up	1.49368e-60
SL3.0ch08:49058992|49062368	0	308	9.49257	3.10852e-62	Up	1.49368e-60
SL3.0ch03:54418222|54428494	0	308	9.49257	3.10852e-62	Up	1.49368e-60
SL3.0ch11:3182788|3187931	0	308	9.49257	3.10852e-62	Up	1.49368e-60
SL3.0ch04:64516559|64518915	0	308	9.49257	3.10852e-62	Up	1.49368e-60
SL3.0ch11:6613322|6614002	0	308	9.49257	3.10852e-62	Up	1.49368e-60
SL3.0ch07:65833255|65834032	0	308	9.49257	3.10852e-62	Up	1.49368e-60
SL3.0ch09:72865897|72866665	0	308	9.49257	3.10852e-62	Up	1.49368e-60
SL3.0ch04:547572|548717	0	308	9.49257	3.10852e-62	Up	1.49368e-60
SL3.0ch04:66325267|66327121	0	308	9.49257	3.10852e-62	Up	1.49368e-60
SL3.0ch10:2317412|2318416	0	308	9.49257	3.10852e-62	Up	1.49368e-60
SL3.0ch07:6932872|6940600	0	308	9.49257	3.10852e-62	Up	1.49368e-60
SL3.0ch07:6932872|6933830	165	538	1.93093	7.30799e-62	Up	3.5164e-60
SL3.0ch05:4322272|4324245	330	0	-9.14054	6.91165e-60	Down	3.45379e-58
SL3.0ch12:9128996|9132435	330	0	-9.14054	6.91165e-60	Down	3.45379e-58
SL3.0ch01:81673645|81674180	330	0	-9.14054	6.91165e-60	Down	3.45379e-58
SL3.0ch04:50801804|50802269	330	0	-9.14054	6.91165e-60	Down	3.45379e-58
SL3.0ch09:14554424|14554929	330	0	-9.14054	6.91165e-60	Down	3.45379e-58
SL3.0ch08:27574908|27576270	330	0	-9.14054	6.91165e-60	Down	3.45379e-58
SL3.0ch06:46489452|46492262	330	0	-9.14054	6.91165e-60	Down	3.45379e-58
SL3.0ch01:88359972|88363695	330	0	-9.14054	6.91165e-60	Down	3.45379e-58
SL3.0ch04:139648|140187	330	0	-9.14054	6.91165e-60	Down	3.45379e-58
SL3.0ch04:61128835|61132543	330	0	-9.14054	6.91165e-60	Down	3.45379e-58
SL3.0ch10:8688082|8697197	330	0	-9.14054	6.91165e-60	Down	3.45379e-58
SL3.0ch02:23118667|23120373	330	0	-9.14054	6.91165e-60	Down	3.45379e-58
SL3.0ch03:8216034|8218447	330	0	-9.14054	6.91165e-60	Down	3.45379e-58
SL3.0ch06:19897914|19899731	330	0	-9.14054	6.91165e-60	Down	3.45379e-58
SL3.0ch09:5157305|5157779	330	0	-9.14054	6.91165e-60	Down	3.45379e-58
SL3.0ch04:62429792|62432355	909	285	-1.44753	1.47234e-59	Down	7.36708e-58
SL3.0ch01:36283653|36287333	165	526	1.89838	2.68951e-59	Up	1.34752e-57
SL3.0ch01:91941925|91943237	325	0	-9.11851	3.42538e-59	Down	1.72302e-57
SL3.0ch07:55076|55576	325	0	-9.11851	3.42538e-59	Down	1.72302e-57
SL3.0ch11:54971940|54975680	325	0	-9.11851	3.42538e-59	Down	1.72302e-57
SL3.0ch01:83761005|83763688	0	287	9.39069	5.14179e-59	Up	2.64425e-57
SL3.0ch01:368031|368986	0	287	9.39069	5.14179e-59	Up	2.64425e-57
SL3.0ch09:1962737|1963256	0	287	9.39069	5.14179e-59	Up	2.64425e-57
SL3.0ch08:62360986|62364837	0	287	9.39069	5.14179e-59	Up	2.64425e-57
SL3.0ch01:86385744|86387932	0	287	9.39069	5.14179e-59	Up	2.64425e-57
SL3.0ch09:69347984|69349195	0	287	9.39069	5.14179e-59	Up	2.64425e-57
SL3.0ch11:54194661|54201809	0	287	9.39069	5.14179e-59	Up	2.64425e-57
SL3.0ch02:49821080|49821434	0	287	9.39069	5.14179e-59	Up	2.64425e-57
SL3.0ch02:51480290|51482741	0	287	9.39069	5.14179e-59	Up	2.64425e-57
SL3.0ch05:5959257|5961693	0	287	9.39069	5.14179e-59	Up	2.64425e-57
SL3.0ch07:63921165|63924142	0	287	9.39069	5.14179e-59	Up	2.64425e-57
SL3.0ch01:94758297|94759586	0	287	9.39069	5.14179e-59	Up	2.64425e-57
SL3.0ch11:3667244|3667784	0	287	9.39069	5.14179e-59	Up	2.64425e-57
SL3.0ch08:48892326|48901919	0	287	9.39069	5.14179e-59	Up	2.64425e-57
SL3.0ch09:33880460|33882618	0	287	9.39069	5.14179e-59	Up	2.64425e-57
SL3.0ch06:38090382|38092259	0	287	9.39069	5.14179e-59	Up	2.64425e-57
SL3.0ch01:1520872|1527584	0	287	9.39069	5.14179e-59	Up	2.64425e-57
SL3.0ch01:89510462|89511777	323	0	-9.1096	6.36689e-59	Down	3.2827e-57
SL3.0ch02:35050042|35052519	323	0	-9.1096	6.36689e-59	Down	3.2827e-57
SL3.0ch04:59412838|59416696	0	286	9.38566	7.33825e-59	Up	3.78838e-57
SL3.0ch05:8869860|8873089	0	285	9.3806	1.04899e-58	Up	5.4293e-57
SL3.0ch04:58003700|58005817	0	285	9.3806	1.04899e-58	Up	5.4293e-57
SL3.0ch03:29227604|29230753	875	1459	0.963411	1.14452e-58	Up	5.93134e-57
SL3.0ch04:997130|1000052	321	0	-9.10064	1.20188e-58	Down	6.26043e-57
SL3.0ch09:17016604|17016936	321	0	-9.10064	1.20188e-58	Down	6.26043e-57
SL3.0ch04:62429775|62432355	321	0	-9.10064	1.20188e-58	Down	6.26043e-57
SL3.0ch09:5105481|5106325	321	0	-9.10064	1.20188e-58	Down	6.26043e-57
SL3.0ch01:92493734|92494973	0	284	9.37553	1.47e-58	Up	7.78348e-57
SL3.0ch01:81563367|81565760	0	284	9.37553	1.47e-58	Up	7.78348e-57
SL3.0ch07:10514113|10515557	0	284	9.37553	1.47e-58	Up	7.78348e-57
SL3.0ch09:70748688|70750002	0	284	9.37553	1.47e-58	Up	7.78348e-57
SL3.0ch02:1284294|1289542	0	284	9.37553	1.47e-58	Up	7.78348e-57
SL3.0ch03:57644558|57655911	0	284	9.37553	1.47e-58	Up	7.78348e-57
SL3.0ch10:65147339|65149520	0	284	9.37553	1.47e-58	Up	7.78348e-57
SL3.0ch11:7256546|7256739	0	284	9.37553	1.47e-58	Up	7.78348e-57
SL3.0ch03:30069865|30087472	0	284	9.37553	1.47e-58	Up	7.78348e-57
SL3.0ch12:505135|506994	0	284	9.37553	1.47e-58	Up	7.78348e-57
SL3.0ch03:1893289|1895102	0	284	9.37553	1.47e-58	Up	7.78348e-57
SL3.0ch03:36173904|36175606	0	284	9.37553	1.47e-58	Up	7.78348e-57
SL3.0ch04:51845283|51851848	0	284	9.37553	1.47e-58	Up	7.78348e-57
SL3.0ch03:70631583|70631985	550	115	-2.03201	4.2583e-58	Down	2.25754e-56
SL3.0ch02:43793703|43794808	316	0	-9.07799	5.82618e-58	Down	3.15816e-56
SL3.0ch02:40060756|40061023	316	0	-9.07799	5.82618e-58	Down	3.15816e-56
SL3.0ch04:60152556|60153473	316	0	-9.07799	5.82618e-58	Down	3.15816e-56
SL3.0ch11:49434033|49435217	316	0	-9.07799	5.82618e-58	Down	3.15816e-56
SL3.0ch02:54170360|54171982	316	0	-9.07799	5.82618e-58	Down	3.15816e-56
SL3.0ch11:38320236|38322114	316	0	-9.07799	5.82618e-58	Down	3.15816e-56
SL3.0ch02:21311604|21314319	316	0	-9.07799	5.82618e-58	Down	3.15816e-56
SL3.0ch02:4578612|4578904	316	0	-9.07799	5.82618e-58	Down	3.15816e-56
SL3.0ch12:67577131|67577634	316	0	-9.07799	5.82618e-58	Down	3.15816e-56
SL3.0ch06:1178025|1178969	316	0	-9.07799	5.82618e-58	Down	3.15816e-56
SL3.0ch07:21376104|21376584	316	0	-9.07799	5.82618e-58	Down	3.15816e-56
SL3.0ch10:59929642|59940329	316	0	-9.07799	5.82618e-58	Down	3.15816e-56
SL3.0ch02:47624651|47625790	316	0	-9.07799	5.82618e-58	Down	3.15816e-56
SL3.0ch10:65487393|65487822	316	0	-9.07799	5.82618e-58	Down	3.15816e-56
SL3.0ch04:25363981|25367380	316	0	-9.07799	5.82618e-58	Down	3.15816e-56
SL3.0ch01:93865724|93868254	316	0	-9.07799	5.82618e-58	Down	3.15816e-56
SL3.0ch02:38874810|38876334	316	0	-9.07799	5.82618e-58	Down	3.15816e-56
SL3.0ch02:54217611|54218401	316	0	-9.07799	5.82618e-58	Down	3.15816e-56
SL3.0ch04:47213833|47221366	263	668	1.57057	7.0734e-58	Up	3.83892e-56
SL3.0ch07:62172594|62173146	0	275	9.32907	3.6954e-57	Up	2.02027e-55
SL3.0ch11:54028943|54036479	0	275	9.32907	3.6954e-57	Up	2.02027e-55
SL3.0ch01:78419393|78422487	0	275	9.32907	3.6954e-57	Up	2.02027e-55
SL3.0ch02:38677949|38679815	0	275	9.32907	3.6954e-57	Up	2.02027e-55
SL3.0ch10:60787652|60788356	0	275	9.32907	3.6954e-57	Up	2.02027e-55
SL3.0ch02:38689225|38690650	0	275	9.32907	3.6954e-57	Up	2.02027e-55
SL3.0ch01:383320|384721	0	273	9.31854	7.61062e-57	Up	4.18085e-55
SL3.0ch02:38663754|38665215	0	273	9.31854	7.61062e-57	Up	4.18085e-55
SL3.0ch11:2810818|2811917	0	273	9.31854	7.61062e-57	Up	4.18085e-55
SL3.0ch04:133757|140187	0	273	9.31854	7.61062e-57	Up	4.18085e-55
SL3.0ch09:70494496|70494964	541	114	-2.02081	7.76221e-57	Down	4.26926e-55
SL3.0ch05:2100824|2103395	0	269	9.29725	3.26474e-56	Up	1.79779e-54
SL3.0ch11:55660312|55660923	0	268	9.29188	4.69402e-56	Up	2.59106e-54
SL3.0ch07:2853811|2857278	0	268	9.29188	4.69402e-56	Up	2.59106e-54
SL3.0ch11:1286411|1288209	495	971	1.19783	7.74419e-56	Up	4.27986e-54
SL3.0ch01:81636106|81639030	495	967	1.19187	3.26581e-55	Up	1.80702e-53
SL3.0ch12:62234|62599	825	257	-1.45684	6.53667e-55	Down	3.62117e-53
SL3.0ch09:3403942|3407015	0	257	9.23141	2.59929e-54	Up	1.4778e-52
SL3.0ch09:6944347|6945287	0	257	9.23141	2.59929e-54	Up	1.4778e-52
SL3.0ch04:47485759|47490634	0	257	9.23141	2.59929e-54	Up	1.4778e-52
SL3.0ch02:32488583|32491049	0	257	9.23141	2.59929e-54	Up	1.4778e-52
SL3.0ch11:5711274|5712183	0	257	9.23141	2.59929e-54	Up	1.4778e-52
SL3.0ch07:59628852|59629389	0	257	9.23141	2.59929e-54	Up	1.4778e-52
SL3.0ch02:51841925|51842295	0	257	9.23141	2.59929e-54	Up	1.4778e-52
SL3.0ch02:33899959|33900767	0	257	9.23141	2.59929e-54	Up	1.4778e-52
SL3.0ch03:70269400|70271132	0	257	9.23141	2.59929e-54	Up	1.4778e-52
SL3.0ch08:60179074|60180854	0	257	9.23141	2.59929e-54	Up	1.4778e-52
SL3.0ch09:68403153|68409344	0	257	9.23141	2.59929e-54	Up	1.4778e-52
SL3.0ch06:48152967|48162932	0	257	9.23141	2.59929e-54	Up	1.4778e-52
SL3.0ch02:55400623|55401676	0	257	9.23141	2.59929e-54	Up	1.4778e-52
SL3.0ch04:3938072|3939674	0	257	9.23141	2.59929e-54	Up	1.4778e-52
SL3.0ch04:54940209|54941183	0	257	9.23141	2.59929e-54	Up	1.4778e-52
SL3.0ch11:152017|153140	0	257	9.23141	2.59929e-54	Up	1.4778e-52
SL3.0ch06:48732911|48736055	0	257	9.23141	2.59929e-54	Up	1.4778e-52
SL3.0ch08:58787726|58795260	0	257	9.23141	2.59929e-54	Up	1.4778e-52
SL3.0ch04:61514493|61515474	0	257	9.23141	2.59929e-54	Up	1.4778e-52
SL3.0ch06:45983911|45986501	0	257	9.23141	2.59929e-54	Up	1.4778e-52
SL3.0ch04:64661746|64663150	0	257	9.23141	2.59929e-54	Up	1.4778e-52
SL3.0ch03:64526026|64530008	0	257	9.23141	2.59929e-54	Up	1.4778e-52
SL3.0ch07:66363469|66364859	275	663	1.49536	9.68192e-54	Up	5.51096e-52
SL3.0ch11:38320236|38326726	330	739	1.38889	1.25295e-53	Up	7.14011e-52
SL3.0ch11:5542035|5547165	105	398	2.14817	3.95248e-53	Up	2.25499e-51
SL3.0ch01:95647812|95648125	4326	2560	-0.531103	5.133e-53	Down	2.9319e-51
SL3.0ch08:38190679|38198062	275	0	-8.8775	3.96433e-52	Down	2.35095e-50
SL3.0ch03:54335886|54336882	275	0	-8.8775	3.96433e-52	Down	2.35095e-50
SL3.0ch12:2137167|2139668	275	0	-8.8775	3.96433e-52	Down	2.35095e-50
SL3.0ch06:46721043|46723066	275	0	-8.8775	3.96433e-52	Down	2.35095e-50
SL3.0ch01:96669129|96669560	275	0	-8.8775	3.96433e-52	Down	2.35095e-50
SL3.0ch06:48478941|48480715	275	0	-8.8775	3.96433e-52	Down	2.35095e-50
SL3.0ch02:49116819|49126475	275	0	-8.8775	3.96433e-52	Down	2.35095e-50
SL3.0ch08:65928100|65930112	275	0	-8.8775	3.96433e-52	Down	2.35095e-50
SL3.0ch08:64025533|64028868	275	0	-8.8775	3.96433e-52	Down	2.35095e-50
SL3.0ch09:66530268|66531339	275	0	-8.8775	3.96433e-52	Down	2.35095e-50
SL3.0ch05:1387921|1388680	275	0	-8.8775	3.96433e-52	Down	2.35095e-50
SL3.0ch12:4022687|4025523	275	0	-8.8775	3.96433e-52	Down	2.35095e-50
SL3.0ch11:3619611|3620179	275	0	-8.8775	3.96433e-52	Down	2.35095e-50
SL3.0ch04:1666221|1666791	275	0	-8.8775	3.96433e-52	Down	2.35095e-50
SL3.0ch07:1553542|1555317	275	0	-8.8775	3.96433e-52	Down	2.35095e-50
SL3.0ch12:1611504|1615164	275	0	-8.8775	3.96433e-52	Down	2.35095e-50
SL3.0ch09:1463861|1464832	275	0	-8.8775	3.96433e-52	Down	2.35095e-50
SL3.0ch08:14510664|14511531	275	0	-8.8775	3.96433e-52	Down	2.35095e-50
SL3.0ch05:65633055|65633546	275	0	-8.8775	3.96433e-52	Down	2.35095e-50
SL3.0ch03:62067344|62067850	275	0	-8.8775	3.96433e-52	Down	2.35095e-50
SL3.0ch01:80620226|80620672	275	0	-8.8775	3.96433e-52	Down	2.35095e-50
SL3.0ch01:82939604|82940254	110	400	2.08828	1.20867e-51	Up	7.17575e-50
SL3.0ch10:33219054|33222306	270	0	-8.85103	2.1181e-51	Down	1.2631e-49
SL3.0ch01:78856550|78856871	270	0	-8.85103	2.1181e-51	Down	1.2631e-49
SL3.0ch03:36596473|36597604	270	0	-8.85103	2.1181e-51	Down	1.2631e-49
SL3.0ch12:50699722|50701440	270	0	-8.85103	2.1181e-51	Down	1.2631e-49
SL3.0ch07:279902|286052	593	154	-1.71932	1.59961e-50	Down	9.54963e-49
SL3.0ch02:42529670|42530430	263	0	-8.81313	2.22356e-50	Down	1.3466e-48
SL3.0ch02:55585813|55586260	263	0	-8.81313	2.22356e-50	Down	1.3466e-48
SL3.0ch01:97764320|97765077	263	0	-8.81313	2.22356e-50	Down	1.3466e-48
SL3.0ch08:4506832|4509630	263	0	-8.81313	2.22356e-50	Down	1.3466e-48
SL3.0ch07:19441069|19441431	263	0	-8.81313	2.22356e-50	Down	1.3466e-48
SL3.0ch07:1601048|1602724	263	0	-8.81313	2.22356e-50	Down	1.3466e-48
SL3.0ch10:7331272|7332405	263	0	-8.81313	2.22356e-50	Down	1.3466e-48
SL3.0ch07:383840|384675	263	0	-8.81313	2.22356e-50	Down	1.3466e-48
SL3.0ch02:42261162|42261656	263	0	-8.81313	2.22356e-50	Down	1.3466e-48
SL3.0ch08:3306121|3307186	263	0	-8.81313	2.22356e-50	Down	1.3466e-48
SL3.0ch04:62440200|62441016	263	0	-8.81313	2.22356e-50	Down	1.3466e-48
SL3.0ch05:64197612|64198143	263	0	-8.81313	2.22356e-50	Down	1.3466e-48
SL3.0ch06:49602668|49603228	263	0	-8.81313	2.22356e-50	Down	1.3466e-48
SL3.0ch03:37138615|37141384	696	206	-1.53066	3.29746e-50	Down	1.99913e-48
SL3.0ch07:21596411|21597864	369	771	1.2889	3.69081e-50	Up	2.24005e-48
SL3.0ch08:38205783|38206785	0	230	9.07128	5.56821e-50	Up	3.65221e-48
SL3.0ch08:65482245|65486214	0	230	9.07128	5.56821e-50	Up	3.65221e-48
SL3.0ch01:83361801|83364687	0	230	9.07128	5.56821e-50	Up	3.65221e-48
SL3.0ch01:89208034|89208970	0	230	9.07128	5.56821e-50	Up	3.65221e-48
SL3.0ch05:25886296|25888846	0	230	9.07128	5.56821e-50	Up	3.65221e-48
SL3.0ch12:972969|976964	0	230	9.07128	5.56821e-50	Up	3.65221e-48
SL3.0ch12:68075860|68076630	0	230	9.07128	5.56821e-50	Up	3.65221e-48
SL3.0ch01:93925173|93925761	0	230	9.07128	5.56821e-50	Up	3.65221e-48
SL3.0ch06:3287976|3289834	0	230	9.07128	5.56821e-50	Up	3.65221e-48
SL3.0ch11:52994594|53003314	0	230	9.07128	5.56821e-50	Up	3.65221e-48
SL3.0ch07:10514267|10515557	0	230	9.07128	5.56821e-50	Up	3.65221e-48
SL3.0ch08:3357942|3358284	0	230	9.07128	5.56821e-50	Up	3.65221e-48
SL3.0ch06:3228400|3231849	0	230	9.07128	5.56821e-50	Up	3.65221e-48
SL3.0ch03:65319718|65324767	0	230	9.07128	5.56821e-50	Up	3.65221e-48
SL3.0ch04:30455861|30456829	0	230	9.07128	5.56821e-50	Up	3.65221e-48
SL3.0ch07:64231183|64231854	0	230	9.07128	5.56821e-50	Up	3.65221e-48
SL3.0ch04:51850058|51851848	0	230	9.07128	5.56821e-50	Up	3.65221e-48
SL3.0ch07:426304|427269	0	230	9.07128	5.56821e-50	Up	3.65221e-48
SL3.0ch09:66901684|66902630	0	230	9.07128	5.56821e-50	Up	3.65221e-48
SL3.0ch12:53485036|53486069	0	230	9.07128	5.56821e-50	Up	3.65221e-48
SL3.0ch11:54942602|54944041	0	230	9.07128	5.56821e-50	Up	3.65221e-48
SL3.0ch05:5045210|5046411	0	230	9.07128	5.56821e-50	Up	3.65221e-48
SL3.0ch05:36258|37410	0	230	9.07128	5.56821e-50	Up	3.65221e-48
SL3.0ch02:47256481|47258668	0	230	9.07128	5.56821e-50	Up	3.65221e-48
SL3.0ch10:58571075|58572235	0	230	9.07128	5.56821e-50	Up	3.65221e-48
SL3.0ch07:873266|873986	0	230	9.07128	5.56821e-50	Up	3.65221e-48
SL3.0ch07:58037102|58042012	0	230	9.07128	5.56821e-50	Up	3.65221e-48
SL3.0ch09:67118309|67118541	0	230	9.07128	5.56821e-50	Up	3.65221e-48
SL3.0ch01:90502982|90508857	0	230	9.07128	5.56821e-50	Up	3.65221e-48
SL3.0ch12:14917088|14927323	0	230	9.07128	5.56821e-50	Up	3.65221e-48
SL3.0ch05:8631904|8632133	0	230	9.07128	5.56821e-50	Up	3.65221e-48
SL3.0ch11:3665388|3667784	0	230	9.07128	5.56821e-50	Up	3.65221e-48
SL3.0ch12:44768|59451	0	230	9.07128	5.56821e-50	Up	3.65221e-48
SL3.0ch06:47098951|47100891	0	230	9.07128	5.56821e-50	Up	3.65221e-48
SL3.0ch09:71731553|71733269	0	230	9.07128	5.56821e-50	Up	3.65221e-48
SL3.0ch08:54435628|54436774	0	230	9.07128	5.56821e-50	Up	3.65221e-48
SL3.0ch01:2141155|2146479	0	230	9.07128	5.56821e-50	Up	3.65221e-48
SL3.0ch02:54769747|54770292	0	230	9.07128	5.56821e-50	Up	3.65221e-48
SL3.0ch04:39703337|39707793	0	230	9.07128	5.56821e-50	Up	3.65221e-48
SL3.0ch03:66113096|66114226	0	230	9.07128	5.56821e-50	Up	3.65221e-48
SL3.0ch09:40276263|40289441	0	230	9.07128	5.56821e-50	Up	3.65221e-48
SL3.0ch01:86916843|86917368	0	230	9.07128	5.56821e-50	Up	3.65221e-48
SL3.0ch03:71644580|71645131	0	230	9.07128	5.56821e-50	Up	3.65221e-48
SL3.0ch10:65317214|65318699	0	230	9.07128	5.56821e-50	Up	3.65221e-48
SL3.0ch04:45193856|45200791	0	230	9.07128	5.56821e-50	Up	3.65221e-48
SL3.0ch03:61299644|61302898	0	230	9.07128	5.56821e-50	Up	3.65221e-48
SL3.0ch01:93878318|93879897	0	230	9.07128	5.56821e-50	Up	3.65221e-48
SL3.0ch12:14916367|14927323	0	230	9.07128	5.56821e-50	Up	3.65221e-48
SL3.0ch02:51239751|51241317	0	230	9.07128	5.56821e-50	Up	3.65221e-48
SL3.0ch04:61536261|61546034	0	230	9.07128	5.56821e-50	Up	3.65221e-48
SL3.0ch02:45185621|45188959	0	230	9.07128	5.56821e-50	Up	3.65221e-48
SL3.0ch05:62730706|62733437	0	230	9.07128	5.56821e-50	Up	3.65221e-48
SL3.0ch02:54382425|54384190	0	230	9.07128	5.56821e-50	Up	3.65221e-48
SL3.0ch09:3281834|3284111	0	230	9.07128	5.56821e-50	Up	3.65221e-48
SL3.0ch02:44013715|44022326	0	230	9.07128	5.56821e-50	Up	3.65221e-48
SL3.0ch06:985908|991469	0	230	9.07128	5.56821e-50	Up	3.65221e-48
SL3.0ch12:67949746|67951291	0	230	9.07128	5.56821e-50	Up	3.65221e-48
SL3.0ch02:22058828|22060154	0	230	9.07128	5.56821e-50	Up	3.65221e-48
SL3.0ch03:54205511|54206742	0	230	9.07128	5.56821e-50	Up	3.65221e-48
SL3.0ch06:36498452|36510111	0	230	9.07128	5.56821e-50	Up	3.65221e-48
SL3.0ch07:766500|769596	0	230	9.07128	5.56821e-50	Up	3.65221e-48
SL3.0ch04:145082|148384	0	230	9.07128	5.56821e-50	Up	3.65221e-48
SL3.0ch03:26971716|26972130	0	230	9.07128	5.56821e-50	Up	3.65221e-48
SL3.0ch07:65920115|65920519	0	230	9.07128	5.56821e-50	Up	3.65221e-48
SL3.0ch01:90243726|90245897	0	230	9.07128	5.56821e-50	Up	3.65221e-48
SL3.0ch10:60293357|60294002	0	230	9.07128	5.56821e-50	Up	3.65221e-48
SL3.0ch02:52387389|52397266	0	230	9.07128	5.56821e-50	Up	3.65221e-48
SL3.0ch08:58725328|58726204	0	230	9.07128	5.56821e-50	Up	3.65221e-48
SL3.0ch06:38193882|38195000	0	230	9.07128	5.56821e-50	Up	3.65221e-48
SL3.0ch05:64720032|64720524	0	230	9.07128	5.56821e-50	Up	3.65221e-48
SL3.0ch06:37990005|37993189	0	230	9.07128	5.56821e-50	Up	3.65221e-48
SL3.0ch12:14643321|14643769	0	230	9.07128	5.56821e-50	Up	3.65221e-48
SL3.0ch11:2287281|2291459	0	230	9.07128	5.56821e-50	Up	3.65221e-48
SL3.0ch07:65073763|65078639	0	230	9.07128	5.56821e-50	Up	3.65221e-48
SL3.0ch01:79402099|79402690	0	229	9.06499	8.13516e-50	Up	5.34127e-48
SL3.0ch03:1558074|1558653	1707	801	-0.865802	1.02309e-49	Down	6.72402e-48
SL3.0ch04:16855283|16855644	1194	1750	0.777339	1.44816e-49	Up	9.52732e-48
SL3.0ch04:63947827|63948426	0	227	9.05233	1.66813e-49	Up	1.14382e-47
SL3.0ch02:45260580|45261544	0	227	9.05233	1.66813e-49	Up	1.14382e-47
SL3.0ch05:64562603|64562995	0	227	9.05233	1.66813e-49	Up	1.14382e-47
SL3.0ch05:64338453|64339225	0	227	9.05233	1.66813e-49	Up	1.14382e-47
SL3.0ch03:72175057|72177773	0	227	9.05233	1.66813e-49	Up	1.14382e-47
SL3.0ch07:62504677|62509694	0	227	9.05233	1.66813e-49	Up	1.14382e-47
SL3.0ch01:82652184|82655255	0	227	9.05233	1.66813e-49	Up	1.14382e-47
SL3.0ch01:64142912|64143307	0	227	9.05233	1.66813e-49	Up	1.14382e-47
SL3.0ch02:46009014|46010112	0	227	9.05233	1.66813e-49	Up	1.14382e-47
SL3.0ch11:30910638|30916480	0	227	9.05233	1.66813e-49	Up	1.14382e-47
SL3.0ch09:2871485|2879918	0	227	9.05233	1.66813e-49	Up	1.14382e-47
SL3.0ch08:55998621|56002864	0	227	9.05233	1.66813e-49	Up	1.14382e-47
SL3.0ch03:8054404|8058283	0	227	9.05233	1.66813e-49	Up	1.14382e-47
SL3.0ch03:69202821|69204811	0	227	9.05233	1.66813e-49	Up	1.14382e-47
SL3.0ch01:55021935|55022779	0	227	9.05233	1.66813e-49	Up	1.14382e-47
SL3.0ch09:71307011|71308333	0	227	9.05233	1.66813e-49	Up	1.14382e-47
SL3.0ch03:66597371|66598418	0	227	9.05233	1.66813e-49	Up	1.14382e-47
SL3.0ch12:63414693|63423310	0	227	9.05233	1.66813e-49	Up	1.14382e-47
SL3.0ch08:6615724|6634041	0	227	9.05233	1.66813e-49	Up	1.14382e-47
SL3.0ch01:80589672|80590525	0	227	9.05233	1.66813e-49	Up	1.14382e-47
SL3.0ch07:56166453|56167894	0	227	9.05233	1.66813e-49	Up	1.14382e-47
SL3.0ch07:10515472|10516574	0	227	9.05233	1.66813e-49	Up	1.14382e-47
SL3.0ch08:48897812|48901919	0	227	9.05233	1.66813e-49	Up	1.14382e-47
SL3.0ch01:91320399|91324378	0	227	9.05233	1.66813e-49	Up	1.14382e-47
SL3.0ch05:63331599|63332604	0	227	9.05233	1.66813e-49	Up	1.14382e-47
SL3.0ch08:54275744|54277572	0	227	9.05233	1.66813e-49	Up	1.14382e-47
SL3.0ch04:7057596|7066569	0	227	9.05233	1.66813e-49	Up	1.14382e-47
SL3.0ch01:97341612|97348533	0	227	9.05233	1.66813e-49	Up	1.14382e-47
SL3.0ch02:53007436|53008568	0	227	9.05233	1.66813e-49	Up	1.14382e-47
SL3.0ch04:59368190|59370175	0	227	9.05233	1.66813e-49	Up	1.14382e-47
SL3.0ch04:55019186|55025200	0	227	9.05233	1.66813e-49	Up	1.14382e-47
SL3.0ch05:4878028|4880087	0	227	9.05233	1.66813e-49	Up	1.14382e-47
SL3.0ch01:2747943|2749112	0	227	9.05233	1.66813e-49	Up	1.14382e-47
SL3.0ch01:66032205|66032779	0	227	9.05233	1.66813e-49	Up	1.14382e-47
SL3.0ch01:87502771|87503994	0	227	9.05233	1.66813e-49	Up	1.14382e-47
SL3.0ch11:8624045|8630086	0	227	9.05233	1.66813e-49	Up	1.14382e-47
SL3.0ch11:7244225|7245282	0	227	9.05233	1.66813e-49	Up	1.14382e-47
SL3.0ch07:3694516|3695410	0	227	9.05233	1.66813e-49	Up	1.14382e-47
SL3.0ch09:66644670|66654175	0	227	9.05233	1.66813e-49	Up	1.14382e-47
SL3.0ch04:5819283|5820396	0	227	9.05233	1.66813e-49	Up	1.14382e-47
SL3.0ch03:69022764|69025839	0	227	9.05233	1.66813e-49	Up	1.14382e-47
SL3.0ch09:14944846|14946242	0	227	9.05233	1.66813e-49	Up	1.14382e-47
SL3.0ch09:4050605|4051004	495	114	-1.89261	2.37595e-48	Down	1.63073e-46
SL3.0ch04:53924306|53927401	1040	402	-1.14553	3.06849e-48	Down	2.10809e-46
SL3.0ch01:53593659|53595634	969	1484	0.840709	3.26676e-48	Up	2.24646e-46
SL3.0ch03:20333034|20333737	211	541	1.58417	3.37561e-48	Up	2.32355e-46
SL3.0ch07:210428|211964	4499	2738	-0.490695	3.60068e-48	Down	2.48086e-46
SL3.0ch03:68796669|68798178	0	218	8.99397	5.21141e-48	Up	3.59409e-46
SL3.0ch09:71781764|71783323	0	217	8.98734	7.64559e-48	Up	5.28297e-46
SL3.0ch11:5573170|5574494	0	217	8.98734	7.64559e-48	Up	5.28297e-46
SL3.0ch10:17983674|17997391	215	544	1.56506	1.15762e-47	Up	8.00664e-46
SL3.0ch01:13912463|13912958	488	114	-1.87206	4.45877e-47	Down	3.08684e-45
SL3.0ch03:68854046|68868935	974	1480	0.82939	4.47434e-47	Up	3.10058e-45
SL3.0ch02:51648294|51649527	896	1390	0.859301	5.63678e-47	Up	3.90984e-45
SL3.0ch01:96998697|96999365	0	206	8.91229	5.11581e-46	Up	3.76518e-44
SL3.0ch10:58751963|58752801	0	206	8.91229	5.11581e-46	Up	3.76518e-44
SL3.0ch09:3494865|3495212	0	206	8.91229	5.11581e-46	Up	3.76518e-44
SL3.0ch04:33477886|33480914	0	206	8.91229	5.11581e-46	Up	3.76518e-44
SL3.0ch03:72241091|72241777	0	206	8.91229	5.11581e-46	Up	3.76518e-44
SL3.0ch06:3174402|3179450	0	206	8.91229	5.11581e-46	Up	3.76518e-44
SL3.0ch12:131831|132993	0	206	8.91229	5.11581e-46	Up	3.76518e-44
SL3.0ch05:6454523|6457550	0	206	8.91229	5.11581e-46	Up	3.76518e-44
SL3.0ch03:7763943|7764361	0	206	8.91229	5.11581e-46	Up	3.76518e-44
SL3.0ch08:606663|607985	0	206	8.91229	5.11581e-46	Up	3.76518e-44
SL3.0ch11:49571329|49572091	0	206	8.91229	5.11581e-46	Up	3.76518e-44
SL3.0ch02:55808841|55813655	0	206	8.91229	5.11581e-46	Up	3.76518e-44
SL3.0ch08:59022204|59026052	0	206	8.91229	5.11581e-46	Up	3.76518e-44
SL3.0ch08:144814|147761	0	206	8.91229	5.11581e-46	Up	3.76518e-44
SL3.0ch03:51644256|51646011	0	206	8.91229	5.11581e-46	Up	3.76518e-44
SL3.0ch04:55422503|55426871	0	206	8.91229	5.11581e-46	Up	3.76518e-44
SL3.0ch12:12872093|12873122	0	206	8.91229	5.11581e-46	Up	3.76518e-44
SL3.0ch01:95191328|95191931	0	206	8.91229	5.11581e-46	Up	3.76518e-44
SL3.0ch10:707008|713794	0	206	8.91229	5.11581e-46	Up	3.76518e-44
SL3.0ch06:46369053|46370284	0	206	8.91229	5.11581e-46	Up	3.76518e-44
SL3.0ch10:61367766|61368927	0	206	8.91229	5.11581e-46	Up	3.76518e-44
SL3.0ch01:43199581|43200185	0	206	8.91229	5.11581e-46	Up	3.76518e-44
SL3.0ch02:45892901|45894187	0	206	8.91229	5.11581e-46	Up	3.76518e-44
SL3.0ch01:89587726|89596800	0	206	8.91229	5.11581e-46	Up	3.76518e-44
SL3.0ch10:395540|395927	0	206	8.91229	5.11581e-46	Up	3.76518e-44
SL3.0ch02:6645322|6645887	0	206	8.91229	5.11581e-46	Up	3.76518e-44
SL3.0ch06:44092633|44094779	0	206	8.91229	5.11581e-46	Up	3.76518e-44
SL3.0ch08:52297999|52298916	0	206	8.91229	5.11581e-46	Up	3.76518e-44
SL3.0ch12:64763650|64764151	0	206	8.91229	5.11581e-46	Up	3.76518e-44
SL3.0ch06:40271854|40274500	0	206	8.91229	5.11581e-46	Up	3.76518e-44
SL3.0ch02:43793703|43798571	0	206	8.91229	5.11581e-46	Up	3.76518e-44
SL3.0ch07:58299358|58308227	0	206	8.91229	5.11581e-46	Up	3.76518e-44
SL3.0ch01:91654974|91657085	0	206	8.91229	5.11581e-46	Up	3.76518e-44
SL3.0ch08:59916405|59919507	0	206	8.91229	5.11581e-46	Up	3.76518e-44
SL3.0ch06:37442591|37445525	0	206	8.91229	5.11581e-46	Up	3.76518e-44
SL3.0ch06:46783878|46786638	0	206	8.91229	5.11581e-46	Up	3.76518e-44
SL3.0ch01:78759289|78759523	0	206	8.91229	5.11581e-46	Up	3.76518e-44
SL3.0ch11:39452925|39467139	0	206	8.91229	5.11581e-46	Up	3.76518e-44
SL3.0ch01:69644292|69644595	0	206	8.91229	5.11581e-46	Up	3.76518e-44
SL3.0ch09:14554218|14556165	0	206	8.91229	5.11581e-46	Up	3.76518e-44
SL3.0ch04:50601200|50601674	0	206	8.91229	5.11581e-46	Up	3.76518e-44
SL3.0ch04:64621378|64622235	0	206	8.91229	5.11581e-46	Up	3.76518e-44
SL3.0ch12:67865172|67866257	0	206	8.91229	5.11581e-46	Up	3.76518e-44
SL3.0ch12:22247429|22262281	0	206	8.91229	5.11581e-46	Up	3.76518e-44
SL3.0ch11:26500420|26501380	0	206	8.91229	5.11581e-46	Up	3.76518e-44
SL3.0ch04:52230681|52233552	0	206	8.91229	5.11581e-46	Up	3.76518e-44
SL3.0ch02:41881049|41882024	0	206	8.91229	5.11581e-46	Up	3.76518e-44
SL3.0ch01:69797|70237	0	206	8.91229	5.11581e-46	Up	3.76518e-44
SL3.0ch10:1251338|1253301	0	206	8.91229	5.11581e-46	Up	3.76518e-44
SL3.0ch01:88610164|88614559	0	206	8.91229	5.11581e-46	Up	3.76518e-44
SL3.0ch09:4242943|4244205	0	206	8.91229	5.11581e-46	Up	3.76518e-44
SL3.0ch05:5691575|5693763	0	206	8.91229	5.11581e-46	Up	3.76518e-44
SL3.0ch01:87522738|87523325	0	206	8.91229	5.11581e-46	Up	3.76518e-44
SL3.0ch02:44834154|44835453	0	206	8.91229	5.11581e-46	Up	3.76518e-44
SL3.0ch02:48459813|48460299	0	206	8.91229	5.11581e-46	Up	3.76518e-44
SL3.0ch04:1978692|1980009	0	206	8.91229	5.11581e-46	Up	3.76518e-44
SL3.0ch01:89786938|89789213	0	206	8.91229	5.11581e-46	Up	3.76518e-44
SL3.0ch09:70662308|70664712	0	206	8.91229	5.11581e-46	Up	3.76518e-44
SL3.0ch11:30612555|30620671	0	206	8.91229	5.11581e-46	Up	3.76518e-44
SL3.0ch01:79988241|79993777	0	206	8.91229	5.11581e-46	Up	3.76518e-44
SL3.0ch07:53540893|53541619	0	206	8.91229	5.11581e-46	Up	3.76518e-44
SL3.0ch03:66453508|66458898	0	206	8.91229	5.11581e-46	Up	3.76518e-44
SL3.0ch04:61128835|61132246	0	206	8.91229	5.11581e-46	Up	3.76518e-44
SL3.0ch01:83704551|83718943	0	206	8.91229	5.11581e-46	Up	3.76518e-44
SL3.0ch01:95322396|95322706	3760	4371	0.443017	1.30243e-45	Up	9.59435e-44
SL3.0ch02:1288193|1289542	806	287	-1.26394	4.76408e-44	Down	3.51262e-42
SL3.0ch06:34453913|34462524	220	0	-8.55557	4.97522e-44	Down	3.9449e-42
SL3.0ch12:66221738|66222089	220	0	-8.55557	4.97522e-44	Down	3.9449e-42
SL3.0ch09:2378148|2378772	220	0	-8.55557	4.97522e-44	Down	3.9449e-42
SL3.0ch03:4687042|4687490	220	0	-8.55557	4.97522e-44	Down	3.9449e-42
SL3.0ch10:3171690|3172858	220	0	-8.55557	4.97522e-44	Down	3.9449e-42
SL3.0ch09:14942492|14944426	220	0	-8.55557	4.97522e-44	Down	3.9449e-42
SL3.0ch01:81774843|81775378	220	0	-8.55557	4.97522e-44	Down	3.9449e-42
SL3.0ch06:31294744|31295143	220	0	-8.55557	4.97522e-44	Down	3.9449e-42
SL3.0ch01:36277109|36287997	220	0	-8.55557	4.97522e-44	Down	3.9449e-42
SL3.0ch06:49660230|49662478	220	0	-8.55557	4.97522e-44	Down	3.9449e-42
SL3.0ch12:67848662|67850230	220	0	-8.55557	4.97522e-44	Down	3.9449e-42
SL3.0ch03:72005781|72006887	220	0	-8.55557	4.97522e-44	Down	3.9449e-42
SL3.0ch01:77616281|77617205	220	0	-8.55557	4.97522e-44	Down	3.9449e-42
SL3.0ch06:205203|205804	220	0	-8.55557	4.97522e-44	Down	3.9449e-42
SL3.0ch03:62004267|62006092	220	0	-8.55557	4.97522e-44	Down	3.9449e-42
SL3.0ch06:71369|73716	220	0	-8.55557	4.97522e-44	Down	3.9449e-42
SL3.0ch00:20738823|20739061	220	0	-8.55557	4.97522e-44	Down	3.9449e-42
SL3.0ch06:27234521|27251009	220	0	-8.55557	4.97522e-44	Down	3.9449e-42
SL3.0ch08:51859741|51859964	220	0	-8.55557	4.97522e-44	Down	3.9449e-42
SL3.0ch05:36261779|36262277	220	0	-8.55557	4.97522e-44	Down	3.9449e-42
SL3.0ch07:2702891|2707488	220	0	-8.55557	4.97522e-44	Down	3.9449e-42
SL3.0ch10:62491801|62497207	220	0	-8.55557	4.97522e-44	Down	3.9449e-42
SL3.0ch08:60234733|60234930	220	0	-8.55557	4.97522e-44	Down	3.9449e-42
SL3.0ch02:37838304|37839503	220	0	-8.55557	4.97522e-44	Down	3.9449e-42
SL3.0ch04:1998671|2003142	220	0	-8.55557	4.97522e-44	Down	3.9449e-42
SL3.0ch03:69328369|69330211	220	0	-8.55557	4.97522e-44	Down	3.9449e-42
SL3.0ch11:3138569|3140745	220	0	-8.55557	4.97522e-44	Down	3.9449e-42
SL3.0ch04:63374011|63374319	220	0	-8.55557	4.97522e-44	Down	3.9449e-42
SL3.0ch12:51482986|51483308	220	0	-8.55557	4.97522e-44	Down	3.9449e-42
SL3.0ch05:10063816|10067364	220	0	-8.55557	4.97522e-44	Down	3.9449e-42
SL3.0ch06:44192017|44192354	220	0	-8.55557	4.97522e-44	Down	3.9449e-42
SL3.0ch04:3869666|3870075	220	0	-8.55557	4.97522e-44	Down	3.9449e-42
SL3.0ch07:209862|211964	220	0	-8.55557	4.97522e-44	Down	3.9449e-42
SL3.0ch11:49768222|49769749	220	0	-8.55557	4.97522e-44	Down	3.9449e-42
SL3.0ch04:47357992|47358326	220	0	-8.55557	4.97522e-44	Down	3.9449e-42
SL3.0ch07:2327276|2327740	701	230	-1.38199	5.31824e-44	Down	4.2204e-42
SL3.0ch08:57183381|57183806	215	0	-8.52241	2.91621e-43	Down	2.3258e-41
SL3.0ch02:54837437|54838131	215	0	-8.52241	2.91621e-43	Down	2.3258e-41
SL3.0ch01:83701397|83708876	215	0	-8.52241	2.91621e-43	Down	2.3258e-41
SL3.0ch01:1224048|1224469	215	0	-8.52241	2.91621e-43	Down	2.3258e-41
SL3.0ch05:877522|877790	215	0	-8.52241	2.91621e-43	Down	2.3258e-41
SL3.0ch10:10806788|10807938	215	0	-8.52241	2.91621e-43	Down	2.3258e-41
SL3.0ch07:47729218|47729904	637	1055	0.953664	6.78681e-43	Up	5.41726e-41
SL3.0ch01:87163484|87164237	211	0	-8.49531	1.16578e-42	Down	9.68339e-41
SL3.0ch10:62986027|62986984	211	0	-8.49531	1.16578e-42	Down	9.68339e-41
SL3.0ch08:55807909|55809575	211	0	-8.49531	1.16578e-42	Down	9.68339e-41
SL3.0ch04:34209286|34209854	211	0	-8.49531	1.16578e-42	Down	9.68339e-41
SL3.0ch10:64334345|64335992	211	0	-8.49531	1.16578e-42	Down	9.68339e-41
SL3.0ch01:63859082|63863754	211	0	-8.49531	1.16578e-42	Down	9.68339e-41
SL3.0ch09:68111309|68112140	211	0	-8.49531	1.16578e-42	Down	9.68339e-41
SL3.0ch02:53226996|53227619	211	0	-8.49531	1.16578e-42	Down	9.68339e-41
SL3.0ch11:97369|99266	211	0	-8.49531	1.16578e-42	Down	9.68339e-41
SL3.0ch02:43793703|43798066	211	0	-8.49531	1.16578e-42	Down	9.68339e-41
SL3.0ch01:1224048|1225373	211	0	-8.49531	1.16578e-42	Down	9.68339e-41
SL3.0ch01:92648532|92650495	211	0	-8.49531	1.16578e-42	Down	9.68339e-41
SL3.0ch10:51435333|51435506	211	0	-8.49531	1.16578e-42	Down	9.68339e-41
SL3.0ch03:71917464|71917942	211	0	-8.49531	1.16578e-42	Down	9.68339e-41
SL3.0ch08:51950087|51951369	211	0	-8.49531	1.16578e-42	Down	9.68339e-41
SL3.0ch05:59959265|59959947	211	0	-8.49531	1.16578e-42	Down	9.68339e-41
SL3.0ch01:83979096|83980490	211	0	-8.49531	1.16578e-42	Down	9.68339e-41
SL3.0ch02:47040289|47041875	211	0	-8.49531	1.16578e-42	Down	9.68339e-41
SL3.0ch08:59021576|59026052	211	0	-8.49531	1.16578e-42	Down	9.68339e-41
SL3.0ch08:59420885|59422547	211	0	-8.49531	1.16578e-42	Down	9.68339e-41
SL3.0ch06:48872861|48874009	211	0	-8.49531	1.16578e-42	Down	9.68339e-41
SL3.0ch07:3369496|3433219	211	0	-8.49531	1.16578e-42	Down	9.68339e-41
SL3.0ch06:49456626|49459188	211	0	-8.49531	1.16578e-42	Down	9.68339e-41
SL3.0ch12:7761183|7761750	211	0	-8.49531	1.16578e-42	Down	9.68339e-41
SL3.0ch11:4293956|4295338	211	0	-8.49531	1.16578e-42	Down	9.68339e-41
SL3.0ch07:872513|873180	211	0	-8.49531	1.16578e-42	Down	9.68339e-41
SL3.0ch09:46304968|46307130	211	0	-8.49531	1.16578e-42	Down	9.68339e-41
SL3.0ch01:88225491|88226371	211	0	-8.49531	1.16578e-42	Down	9.68339e-41
SL3.0ch06:33337513|33340524	211	0	-8.49531	1.16578e-42	Down	9.68339e-41
SL3.0ch01:96132917|96133163	211	0	-8.49531	1.16578e-42	Down	9.68339e-41
SL3.0ch05:6236242|6237557	211	0	-8.49531	1.16578e-42	Down	9.68339e-41
SL3.0ch10:55308620|55309270	211	0	-8.49531	1.16578e-42	Down	9.68339e-41
SL3.0ch07:2673720|2674859	211	0	-8.49531	1.16578e-42	Down	9.68339e-41
SL3.0ch02:36410835|36411690	211	0	-8.49531	1.16578e-42	Down	9.68339e-41
SL3.0ch04:42792361|42793149	211	0	-8.49531	1.16578e-42	Down	9.68339e-41
SL3.0ch03:980856|985387	211	0	-8.49531	1.16578e-42	Down	9.68339e-41
SL3.0ch07:58307458|58308349	211	0	-8.49531	1.16578e-42	Down	9.68339e-41
SL3.0ch03:62064552|62064959	211	0	-8.49531	1.16578e-42	Down	9.68339e-41
SL3.0ch10:65487160|65488205	211	0	-8.49531	1.16578e-42	Down	9.68339e-41
SL3.0ch01:82124412|82125226	211	0	-8.49531	1.16578e-42	Down	9.68339e-41
SL3.0ch05:6246670|6247790	211	0	-8.49531	1.16578e-42	Down	9.68339e-41
SL3.0ch06:49545701|49550920	211	0	-8.49531	1.16578e-42	Down	9.68339e-41
SL3.0ch03:57961623|57965612	211	0	-8.49531	1.16578e-42	Down	9.68339e-41
SL3.0ch10:2863391|2865781	211	0	-8.49531	1.16578e-42	Down	9.68339e-41
SL3.0ch06:24050663|24053789	211	0	-8.49531	1.16578e-42	Down	9.68339e-41
SL3.0ch05:63953694|63954370	211	0	-8.49531	1.16578e-42	Down	9.68339e-41
SL3.0ch08:63818651|63819492	211	0	-8.49531	1.16578e-42	Down	9.68339e-41
SL3.0ch08:56275319|56283575	211	0	-8.49531	1.16578e-42	Down	9.68339e-41
SL3.0ch08:418038|418307	211	0	-8.49531	1.16578e-42	Down	9.68339e-41
SL3.0ch01:98198409|98207385	2385	1306	-0.643048	4.10701e-42	Down	3.41415e-40
SL3.0ch12:4022686|4026939	6046	6539	0.338876	7.49324e-42	Up	6.23407e-40
SL3.0ch12:60260170|60261489	215	511	1.47477	1.34098e-41	Up	1.11652e-39
SL3.0ch04:3092267|3092635	813	1248	0.844077	1.89054e-41	Up	1.57536e-39
SL3.0ch01:81774843|81779259	761	1188	0.868353	2.06495e-41	Up	1.72206e-39
SL3.0ch03:72235962|72241777	385	731	1.1508	1.21788e-40	Up	1.01645e-38
SL3.0ch01:85042850|85043891	105	341	1.92517	1.45168e-40	Up	1.2135e-38
SL3.0ch02:25612704|25613553	105	341	1.92517	1.45168e-40	Up	1.2135e-38
SL3.0ch08:64856355|64861343	0	172	8.65205	3.20948e-40	Up	2.90807e-38
SL3.0ch02:51639408|51639927	0	172	8.65205	3.20948e-40	Up	2.90807e-38
SL3.0ch10:62073991|62075229	0	172	8.65205	3.20948e-40	Up	2.90807e-38
SL3.0ch08:650227|655133	0	172	8.65205	3.20948e-40	Up	2.90807e-38
SL3.0ch06:38454006|38454708	0	172	8.65205	3.20948e-40	Up	2.90807e-38
SL3.0ch08:53151657|53152964	0	172	8.65205	3.20948e-40	Up	2.90807e-38
SL3.0ch12:67075210|67075744	0	172	8.65205	3.20948e-40	Up	2.90807e-38
SL3.0ch11:2878806|2883126	0	172	8.65205	3.20948e-40	Up	2.90807e-38
SL3.0ch02:34930049|34934294	0	172	8.65205	3.20948e-40	Up	2.90807e-38
SL3.0ch02:41732509|41733555	0	172	8.65205	3.20948e-40	Up	2.90807e-38
SL3.0ch04:2867335|2869314	0	172	8.65205	3.20948e-40	Up	2.90807e-38
SL3.0ch05:64160611|64161197	0	172	8.65205	3.20948e-40	Up	2.90807e-38
SL3.0ch09:26805844|26816235	0	172	8.65205	3.20948e-40	Up	2.90807e-38
SL3.0ch11:7719362|7722804	0	172	8.65205	3.20948e-40	Up	2.90807e-38
SL3.0ch06:1159825|1161889	0	172	8.65205	3.20948e-40	Up	2.90807e-38
SL3.0ch03:68315354|68316257	0	172	8.65205	3.20948e-40	Up	2.90807e-38
SL3.0ch09:3560398|3561021	0	172	8.65205	3.20948e-40	Up	2.90807e-38
SL3.0ch09:4108302|4114341	0	172	8.65205	3.20948e-40	Up	2.90807e-38
SL3.0ch10:39192087|39192946	0	172	8.65205	3.20948e-40	Up	2.90807e-38
SL3.0ch03:12835753|12848025	0	172	8.65205	3.20948e-40	Up	2.90807e-38
SL3.0ch07:63909842|63910150	0	172	8.65205	3.20948e-40	Up	2.90807e-38
SL3.0ch08:6688379|6692298	0	172	8.65205	3.20948e-40	Up	2.90807e-38
SL3.0ch07:66658051|66660231	0	172	8.65205	3.20948e-40	Up	2.90807e-38
SL3.0ch03:30086102|30087014	0	172	8.65205	3.20948e-40	Up	2.90807e-38
SL3.0ch01:90411952|90413262	0	172	8.65205	3.20948e-40	Up	2.90807e-38
SL3.0ch08:59938885|59939226	0	172	8.65205	3.20948e-40	Up	2.90807e-38
SL3.0ch12:67846862|67850897	0	172	8.65205	3.20948e-40	Up	2.90807e-38
SL3.0ch09:3493566|3495212	0	172	8.65205	3.20948e-40	Up	2.90807e-38
SL3.0ch03:36455164|36473847	0	172	8.65205	3.20948e-40	Up	2.90807e-38
SL3.0ch04:60670437|60672333	0	172	8.65205	3.20948e-40	Up	2.90807e-38
SL3.0ch12:64644261|64649603	0	172	8.65205	3.20948e-40	Up	2.90807e-38
SL3.0ch12:3765764|3769714	0	172	8.65205	3.20948e-40	Up	2.90807e-38
SL3.0ch12:1883780|1886526	0	172	8.65205	3.20948e-40	Up	2.90807e-38
SL3.0ch11:5317421|5318129	0	172	8.65205	3.20948e-40	Up	2.90807e-38
SL3.0ch04:58735029|58736133	0	172	8.65205	3.20948e-40	Up	2.90807e-38
SL3.0ch06:46943188|46943552	0	172	8.65205	3.20948e-40	Up	2.90807e-38
SL3.0ch10:61599991|61601942	0	172	8.65205	3.20948e-40	Up	2.90807e-38
SL3.0ch12:4262292|4263208	0	172	8.65205	3.20948e-40	Up	2.90807e-38
SL3.0ch03:3028309|3029515	0	172	8.65205	3.20948e-40	Up	2.90807e-38
SL3.0ch08:65249958|65257963	0	172	8.65205	3.20948e-40	Up	2.90807e-38
SL3.0ch11:2947961|2950592	0	172	8.65205	3.20948e-40	Up	2.90807e-38
SL3.0ch06:45603437|45604465	0	172	8.65205	3.20948e-40	Up	2.90807e-38
SL3.0ch04:61422321|61423315	0	172	8.65205	3.20948e-40	Up	2.90807e-38
SL3.0ch04:64653345|64654295	0	172	8.65205	3.20948e-40	Up	2.90807e-38
SL3.0ch07:2489554|2490472	0	172	8.65205	3.20948e-40	Up	2.90807e-38
SL3.0ch03:71159302|71160027	0	172	8.65205	3.20948e-40	Up	2.90807e-38
SL3.0ch05:64672687|64679633	0	172	8.65205	3.20948e-40	Up	2.90807e-38
SL3.0ch05:1621544|1626125	0	172	8.65205	3.20948e-40	Up	2.90807e-38
SL3.0ch02:48869577|48873554	0	172	8.65205	3.20948e-40	Up	2.90807e-38
SL3.0ch06:47148081|47148602	0	172	8.65205	3.20948e-40	Up	2.90807e-38
SL3.0ch03:13222249|13223953	0	172	8.65205	3.20948e-40	Up	2.90807e-38
SL3.0ch12:58021474|58022194	0	172	8.65205	3.20948e-40	Up	2.90807e-38
SL3.0ch06:43636484|43637257	0	172	8.65205	3.20948e-40	Up	2.90807e-38
SL3.0ch04:3120565|3123682	0	172	8.65205	3.20948e-40	Up	2.90807e-38
SL3.0ch08:57788851|57792893	0	172	8.65205	3.20948e-40	Up	2.90807e-38
SL3.0ch05:8859314|8873089	0	172	8.65205	3.20948e-40	Up	2.90807e-38
SL3.0ch08:56937054|56940426	0	172	8.65205	3.20948e-40	Up	2.90807e-38
SL3.0ch06:46337166|46339189	0	172	8.65205	3.20948e-40	Up	2.90807e-38
SL3.0ch09:26805776|26808067	0	172	8.65205	3.20948e-40	Up	2.90807e-38
SL3.0ch06:42405873|42406877	0	172	8.65205	3.20948e-40	Up	2.90807e-38
SL3.0ch08:24048279|24048908	0	172	8.65205	3.20948e-40	Up	2.90807e-38
SL3.0ch11:5502115|5505445	0	172	8.65205	3.20948e-40	Up	2.90807e-38
SL3.0ch10:57122677|57125359	0	172	8.65205	3.20948e-40	Up	2.90807e-38
SL3.0ch04:64660104|64662369	0	172	8.65205	3.20948e-40	Up	2.90807e-38
SL3.0ch07:2459963|2468103	0	172	8.65205	3.20948e-40	Up	2.90807e-38
SL3.0ch03:10221502|10221837	0	172	8.65205	3.20948e-40	Up	2.90807e-38
SL3.0ch01:54698647|54699166	0	172	8.65205	3.20948e-40	Up	2.90807e-38
SL3.0ch03:65597700|65602177	0	172	8.65205	3.20948e-40	Up	2.90807e-38
SL3.0ch04:1979887|1980234	0	172	8.65205	3.20948e-40	Up	2.90807e-38
SL3.0ch09:61556852|61558521	0	172	8.65205	3.20948e-40	Up	2.90807e-38
SL3.0ch01:75994570|75997372	0	172	8.65205	3.20948e-40	Up	2.90807e-38
SL3.0ch02:28601806|28608898	0	172	8.65205	3.20948e-40	Up	2.90807e-38
SL3.0ch03:54517527|54519692	0	172	8.65205	3.20948e-40	Up	2.90807e-38
SL3.0ch09:14437742|14438195	0	172	8.65205	3.20948e-40	Up	2.90807e-38
SL3.0ch07:21596411|21608854	0	172	8.65205	3.20948e-40	Up	2.90807e-38
SL3.0ch12:30072465|30080077	0	172	8.65205	3.20948e-40	Up	2.90807e-38
SL3.0ch05:5765857|5766296	0	172	8.65205	3.20948e-40	Up	2.90807e-38
SL3.0ch09:2777176|2781353	0	172	8.65205	3.20948e-40	Up	2.90807e-38
SL3.0ch04:52239393|52242380	0	172	8.65205	3.20948e-40	Up	2.90807e-38
SL3.0ch03:976190|980957	0	172	8.65205	3.20948e-40	Up	2.90807e-38
SL3.0ch10:65477587|65478919	0	172	8.65205	3.20948e-40	Up	2.90807e-38
SL3.0ch04:3546877|3547253	0	172	8.65205	3.20948e-40	Up	2.90807e-38
SL3.0ch08:1366232|1369891	0	172	8.65205	3.20948e-40	Up	2.90807e-38
SL3.0ch03:66801135|66806125	0	172	8.65205	3.20948e-40	Up	2.90807e-38
SL3.0ch05:29178926|29179645	0	172	8.65205	3.20948e-40	Up	2.90807e-38
SL3.0ch02:34064198|34065191	0	172	8.65205	3.20948e-40	Up	2.90807e-38
SL3.0ch01:97348393|97352327	0	172	8.65205	3.20948e-40	Up	2.90807e-38
SL3.0ch11:3972390|3973452	0	172	8.65205	3.20948e-40	Up	2.90807e-38
SL3.0ch03:66524197|66528600	0	172	8.65205	3.20948e-40	Up	2.90807e-38
SL3.0ch12:1371247|1373312	0	172	8.65205	3.20948e-40	Up	2.90807e-38
SL3.0ch08:1072576|1076090	0	172	8.65205	3.20948e-40	Up	2.90807e-38
SL3.0ch11:49541556|49547341	0	172	8.65205	3.20948e-40	Up	2.90807e-38
SL3.0ch04:6526795|6534064	0	172	8.65205	3.20948e-40	Up	2.90807e-38
SL3.0ch07:67758696|67760799	0	172	8.65205	3.20948e-40	Up	2.90807e-38
SL3.0ch01:83028365|83030149	0	172	8.65205	3.20948e-40	Up	2.90807e-38
SL3.0ch03:54340790|54341619	0	172	8.65205	3.20948e-40	Up	2.90807e-38
SL3.0ch04:35265746|35277295	0	172	8.65205	3.20948e-40	Up	2.90807e-38
SL3.0ch11:3613874|3619785	0	172	8.65205	3.20948e-40	Up	2.90807e-38
SL3.0ch06:49174147|49174901	0	172	8.65205	3.20948e-40	Up	2.90807e-38
SL3.0ch10:62513554|62516302	0	172	8.65205	3.20948e-40	Up	2.90807e-38
SL3.0ch07:21561531|21597864	0	172	8.65205	3.20948e-40	Up	2.90807e-38
SL3.0ch03:1555781|1558432	0	172	8.65205	3.20948e-40	Up	2.90807e-38
SL3.0ch07:64357858|64358267	0	172	8.65205	3.20948e-40	Up	2.90807e-38
SL3.0ch05:65186429|65187574	0	172	8.65205	3.20948e-40	Up	2.90807e-38
SL3.0ch12:13969159|13969751	0	172	8.65205	3.20948e-40	Up	2.90807e-38
SL3.0ch10:58789165|58790320	0	172	8.65205	3.20948e-40	Up	2.90807e-38
SL3.0ch09:71532236|71533416	0	170	8.63518	6.79999e-40	Up	6.57995e-38
SL3.0ch09:72892195|72892822	0	170	8.63518	6.79999e-40	Up	6.57995e-38
SL3.0ch02:49941692|49942171	0	170	8.63518	6.79999e-40	Up	6.57995e-38
SL3.0ch02:36518662|36519569	0	170	8.63518	6.79999e-40	Up	6.57995e-38
SL3.0ch09:70494138|70495349	0	170	8.63518	6.79999e-40	Up	6.57995e-38
SL3.0ch03:114246|115524	0	170	8.63518	6.79999e-40	Up	6.57995e-38
SL3.0ch02:20807249|20808428	0	170	8.63518	6.79999e-40	Up	6.57995e-38
SL3.0ch05:4019275|4020536	0	170	8.63518	6.79999e-40	Up	6.57995e-38
SL3.0ch02:40173014|40180713	0	170	8.63518	6.79999e-40	Up	6.57995e-38
SL3.0ch10:63556830|63558251	0	170	8.63518	6.79999e-40	Up	6.57995e-38
SL3.0ch01:82511454|82517952	0	170	8.63518	6.79999e-40	Up	6.57995e-38
SL3.0ch01:6251890|6253739	0	170	8.63518	6.79999e-40	Up	6.57995e-38
SL3.0ch09:3308242|3316685	0	170	8.63518	6.79999e-40	Up	6.57995e-38
SL3.0ch01:87870723|87871230	0	170	8.63518	6.79999e-40	Up	6.57995e-38
SL3.0ch04:25280788|25282257	0	170	8.63518	6.79999e-40	Up	6.57995e-38
SL3.0ch04:59405014|59406393	0	170	8.63518	6.79999e-40	Up	6.57995e-38
SL3.0ch04:63905199|63908858	0	170	8.63518	6.79999e-40	Up	6.57995e-38
SL3.0ch06:48660322|48662917	0	170	8.63518	6.79999e-40	Up	6.57995e-38
SL3.0ch04:51036927|51037786	0	170	8.63518	6.79999e-40	Up	6.57995e-38
SL3.0ch01:69491213|69493799	0	170	8.63518	6.79999e-40	Up	6.57995e-38
SL3.0ch08:59021576|59028215	0	170	8.63518	6.79999e-40	Up	6.57995e-38
SL3.0ch05:2685507|2686321	0	170	8.63518	6.79999e-40	Up	6.57995e-38
SL3.0ch12:65134492|65135681	0	170	8.63518	6.79999e-40	Up	6.57995e-38
SL3.0ch09:63296584|63309779	0	170	8.63518	6.79999e-40	Up	6.57995e-38
SL3.0ch08:46732588|46736298	0	170	8.63518	6.79999e-40	Up	6.57995e-38
SL3.0ch12:6690329|6691853	0	170	8.63518	6.79999e-40	Up	6.57995e-38
SL3.0ch03:69022764|69024509	0	170	8.63518	6.79999e-40	Up	6.57995e-38
SL3.0ch05:65186429|65187718	0	170	8.63518	6.79999e-40	Up	6.57995e-38
SL3.0ch01:83792559|83793101	0	170	8.63518	6.79999e-40	Up	6.57995e-38
SL3.0ch06:46094820|46095885	0	170	8.63518	6.79999e-40	Up	6.57995e-38
SL3.0ch04:52239393|52241024	0	170	8.63518	6.79999e-40	Up	6.57995e-38
SL3.0ch12:2087575|2089293	0	170	8.63518	6.79999e-40	Up	6.57995e-38
SL3.0ch12:4631587|4636034	0	170	8.63518	6.79999e-40	Up	6.57995e-38
SL3.0ch07:62048981|62052892	0	170	8.63518	6.79999e-40	Up	6.57995e-38
SL3.0ch02:52434362|52436385	0	170	8.63518	6.79999e-40	Up	6.57995e-38
SL3.0ch05:64684954|64686390	0	170	8.63518	6.79999e-40	Up	6.57995e-38
SL3.0ch09:66736293|66736975	0	170	8.63518	6.79999e-40	Up	6.57995e-38
SL3.0ch04:66284454|66287870	0	170	8.63518	6.79999e-40	Up	6.57995e-38
SL3.0ch02:46976968|46979310	0	170	8.63518	6.79999e-40	Up	6.57995e-38
SL3.0ch01:3520773|3524228	0	170	8.63518	6.79999e-40	Up	6.57995e-38
SL3.0ch06:41243405|41244463	0	170	8.63518	6.79999e-40	Up	6.57995e-38
SL3.0ch03:52608673|52609039	0	170	8.63518	6.79999e-40	Up	6.57995e-38
SL3.0ch01:74713538|74715217	0	170	8.63518	6.79999e-40	Up	6.57995e-38
SL3.0ch09:2669919|2670331	0	170	8.63518	6.79999e-40	Up	6.57995e-38
SL3.0ch01:82198597|82210851	0	170	8.63518	6.79999e-40	Up	6.57995e-38
SL3.0ch11:54757781|54758777	0	170	8.63518	6.79999e-40	Up	6.57995e-38
SL3.0ch01:80620757|80621935	0	170	8.63518	6.79999e-40	Up	6.57995e-38
SL3.0ch06:71369|80637	0	170	8.63518	6.79999e-40	Up	6.57995e-38
SL3.0ch01:94429145|94430046	0	170	8.63518	6.79999e-40	Up	6.57995e-38
SL3.0ch03:66801135|66804874	0	170	8.63518	6.79999e-40	Up	6.57995e-38
SL3.0ch06:41719312|41719830	0	170	8.63518	6.79999e-40	Up	6.57995e-38
SL3.0ch02:23789389|23794324	0	170	8.63518	6.79999e-40	Up	6.57995e-38
SL3.0ch01:77244634|77245872	0	170	8.63518	6.79999e-40	Up	6.57995e-38
SL3.0ch10:60290883|60294509	0	170	8.63518	6.79999e-40	Up	6.57995e-38
SL3.0ch05:4417549|4421003	0	170	8.63518	6.79999e-40	Up	6.57995e-38
SL3.0ch09:67606430|67607616	0	170	8.63518	6.79999e-40	Up	6.57995e-38
SL3.0ch01:91500387|91500947	0	170	8.63518	6.79999e-40	Up	6.57995e-38
SL3.0ch01:85642932|85644603	0	170	8.63518	6.79999e-40	Up	6.57995e-38
SL3.0ch08:65951664|65952180	0	170	8.63518	6.79999e-40	Up	6.57995e-38
SL3.0ch02:49817502|49819010	0	170	8.63518	6.79999e-40	Up	6.57995e-38
SL3.0ch03:20381978|20384249	0	170	8.63518	6.79999e-40	Up	6.57995e-38
SL3.0ch02:55289526|55290517	0	170	8.63518	6.79999e-40	Up	6.57995e-38
SL3.0ch08:61231757|61233404	0	170	8.63518	6.79999e-40	Up	6.57995e-38
SL3.0ch01:85575977|85580293	0	170	8.63518	6.79999e-40	Up	6.57995e-38
SL3.0ch06:38400922|38402071	0	170	8.63518	6.79999e-40	Up	6.57995e-38
SL3.0ch03:3777554|3782614	0	170	8.63518	6.79999e-40	Up	6.57995e-38
SL3.0ch07:680293|682335	0	170	8.63518	6.79999e-40	Up	6.57995e-38
SL3.0ch07:2489554|2491260	0	170	8.63518	6.79999e-40	Up	6.57995e-38
SL3.0ch09:68166031|68166315	0	170	8.63518	6.79999e-40	Up	6.57995e-38
SL3.0ch06:40406952|40407903	0	170	8.63518	6.79999e-40	Up	6.57995e-38
SL3.0ch04:51845547|51847492	0	170	8.63518	6.79999e-40	Up	6.57995e-38
SL3.0ch06:38030072|38038322	0	170	8.63518	6.79999e-40	Up	6.57995e-38
SL3.0ch06:42379620|42383181	0	170	8.63518	6.79999e-40	Up	6.57995e-38
SL3.0ch02:40053409|40063794	0	170	8.63518	6.79999e-40	Up	6.57995e-38
SL3.0ch06:44382205|44383039	0	170	8.63518	6.79999e-40	Up	6.57995e-38
SL3.0ch03:60590038|60592800	0	170	8.63518	6.79999e-40	Up	6.57995e-38
SL3.0ch05:1097262|1100822	0	170	8.63518	6.79999e-40	Up	6.57995e-38
SL3.0ch07:67473370|67473748	0	170	8.63518	6.79999e-40	Up	6.57995e-38
SL3.0ch09:54698458|54699749	0	170	8.63518	6.79999e-40	Up	6.57995e-38
SL3.0ch05:1506530|1508543	0	170	8.63518	6.79999e-40	Up	6.57995e-38
SL3.0ch03:62715769|62718802	0	170	8.63518	6.79999e-40	Up	6.57995e-38
SL3.0ch10:62042228|62043274	0	170	8.63518	6.79999e-40	Up	6.57995e-38
SL3.0ch01:97762510|97763676	0	170	8.63518	6.79999e-40	Up	6.57995e-38
SL3.0ch06:42946755|42948372	0	170	8.63518	6.79999e-40	Up	6.57995e-38
SL3.0ch05:65186429|65188538	0	170	8.63518	6.79999e-40	Up	6.57995e-38
SL3.0ch12:2065977|2067983	0	170	8.63518	6.79999e-40	Up	6.57995e-38
SL3.0ch03:54126345|54131063	0	170	8.63518	6.79999e-40	Up	6.57995e-38
SL3.0ch01:82526842|82529148	0	170	8.63518	6.79999e-40	Up	6.57995e-38
SL3.0ch09:65748366|65754517	0	170	8.63518	6.79999e-40	Up	6.57995e-38
SL3.0ch05:14612877|14613028	0	170	8.63518	6.79999e-40	Up	6.57995e-38
SL3.0ch02:55360260|55362622	0	170	8.63518	6.79999e-40	Up	6.57995e-38
SL3.0ch04:3855934|3857662	0	170	8.63518	6.79999e-40	Up	6.57995e-38
SL3.0ch05:11522545|11524829	0	170	8.63518	6.79999e-40	Up	6.57995e-38
SL3.0ch03:26932031|26936443	971	402	-1.04649	9.65255e-40	Down	9.34659e-38
SL3.0ch12:4658572|4661216	1682	852	-0.755466	1.04495e-39	Down	1.01252e-37
SL3.0ch05:1114306|1116129	486	842	1.01865	1.14781e-38	Up	1.11295e-36
SL3.0ch05:6709139|6711802	321	628	1.19398	2.06225e-37	Up	2.00097e-35
SL3.0ch04:24979968|24983699	0	154	8.49257	5.04065e-37	Up	4.9209e-35
SL3.0ch01:86855892|86858504	0	154	8.49257	5.04065e-37	Up	4.9209e-35
SL3.0ch09:63649358|63650871	0	154	8.49257	5.04065e-37	Up	4.9209e-35
SL3.0ch06:25902732|25903335	0	154	8.49257	5.04065e-37	Up	4.9209e-35
SL3.0ch05:64939140|64942305	0	154	8.49257	5.04065e-37	Up	4.9209e-35
SL3.0ch12:67864348|67865457	0	154	8.49257	5.04065e-37	Up	4.9209e-35
SL3.0ch01:80259241|80260677	0	154	8.49257	5.04065e-37	Up	4.9209e-35
SL3.0ch10:403078|405404	0	154	8.49257	5.04065e-37	Up	4.9209e-35
SL3.0ch00:9393908|9396405	0	154	8.49257	5.04065e-37	Up	4.9209e-35
SL3.0ch07:64462336|64462742	431	115	-1.68027	8.39613e-37	Down	8.20224e-35
SL3.0ch05:6454523|6454922	907	383	-1.01797	7.09626e-36	Down	6.93708e-34
SL3.0ch09:28004342|28005388	165	0	-8.14054	1.97111e-35	Down	2.10563e-33
SL3.0ch05:41084408|41086572	165	0	-8.14054	1.97111e-35	Down	2.10563e-33
SL3.0ch06:40585078|40587043	165	0	-8.14054	1.97111e-35	Down	2.10563e-33
SL3.0ch02:50260367|50261125	165	0	-8.14054	1.97111e-35	Down	2.10563e-33
SL3.0ch08:55795920|55797283	165	0	-8.14054	1.97111e-35	Down	2.10563e-33
SL3.0ch06:39810349|39810714	165	0	-8.14054	1.97111e-35	Down	2.10563e-33
SL3.0ch12:66169920|66170198	165	0	-8.14054	1.97111e-35	Down	2.10563e-33
SL3.0ch07:55640606|55641300	165	0	-8.14054	1.97111e-35	Down	2.10563e-33
SL3.0ch09:70719109|70720591	165	0	-8.14054	1.97111e-35	Down	2.10563e-33
SL3.0ch03:68737183|68744045	165	0	-8.14054	1.97111e-35	Down	2.10563e-33
SL3.0ch08:58832822|58833416	165	0	-8.14054	1.97111e-35	Down	2.10563e-33
SL3.0ch02:55812700|55817318	165	0	-8.14054	1.97111e-35	Down	2.10563e-33
SL3.0ch02:43823457|43823825	165	0	-8.14054	1.97111e-35	Down	2.10563e-33
SL3.0ch12:1794157|1796447	165	0	-8.14054	1.97111e-35	Down	2.10563e-33
SL3.0ch05:62341941|62343139	165	0	-8.14054	1.97111e-35	Down	2.10563e-33
SL3.0ch01:85981175|85981813	165	0	-8.14054	1.97111e-35	Down	2.10563e-33
SL3.0ch08:1637383|1641505	165	0	-8.14054	1.97111e-35	Down	2.10563e-33
SL3.0ch01:875720|880074	165	0	-8.14054	1.97111e-35	Down	2.10563e-33
SL3.0ch04:33477886|33482724	165	0	-8.14054	1.97111e-35	Down	2.10563e-33
SL3.0ch02:30995848|30999964	165	0	-8.14054	1.97111e-35	Down	2.10563e-33
SL3.0ch06:44986087|44986903	165	0	-8.14054	1.97111e-35	Down	2.10563e-33
SL3.0ch02:50629939|50630493	165	0	-8.14054	1.97111e-35	Down	2.10563e-33
SL3.0ch12:65866866|65867924	165	0	-8.14054	1.97111e-35	Down	2.10563e-33
SL3.0ch03:72156751|72157807	165	0	-8.14054	1.97111e-35	Down	2.10563e-33
SL3.0ch03:4685314|4687490	165	0	-8.14054	1.97111e-35	Down	2.10563e-33
SL3.0ch05:63991874|63993764	165	0	-8.14054	1.97111e-35	Down	2.10563e-33
SL3.0ch12:58060611|58060728	165	0	-8.14054	1.97111e-35	Down	2.10563e-33
SL3.0ch07:3342254|3344209	165	0	-8.14054	1.97111e-35	Down	2.10563e-33
SL3.0ch01:78690277|78691514	165	0	-8.14054	1.97111e-35	Down	2.10563e-33
SL3.0ch02:36615148|36615510	165	0	-8.14054	1.97111e-35	Down	2.10563e-33
SL3.0ch01:1876558|1882953	165	0	-8.14054	1.97111e-35	Down	2.10563e-33
SL3.0ch07:1880351|1880545	165	0	-8.14054	1.97111e-35	Down	2.10563e-33
SL3.0ch01:85695980|85699797	165	0	-8.14054	1.97111e-35	Down	2.10563e-33
SL3.0ch01:7567431|7568057	165	0	-8.14054	1.97111e-35	Down	2.10563e-33
SL3.0ch05:472150|472588	165	0	-8.14054	1.97111e-35	Down	2.10563e-33
SL3.0ch04:627331|627742	165	0	-8.14054	1.97111e-35	Down	2.10563e-33
SL3.0ch04:5646138|5649599	165	0	-8.14054	1.97111e-35	Down	2.10563e-33
SL3.0ch12:66985386|66986845	165	0	-8.14054	1.97111e-35	Down	2.10563e-33
SL3.0ch02:53462050|53465025	165	0	-8.14054	1.97111e-35	Down	2.10563e-33
SL3.0ch05:36253189|36254199	165	0	-8.14054	1.97111e-35	Down	2.10563e-33
SL3.0ch08:55890068|55891184	165	0	-8.14054	1.97111e-35	Down	2.10563e-33
SL3.0ch07:58525160|58526058	165	0	-8.14054	1.97111e-35	Down	2.10563e-33
SL3.0ch12:41227847|41228744	165	0	-8.14054	1.97111e-35	Down	2.10563e-33
SL3.0ch01:95421986|95423050	165	0	-8.14054	1.97111e-35	Down	2.10563e-33
SL3.0ch08:64944627|64945810	165	0	-8.14054	1.97111e-35	Down	2.10563e-33
SL3.0ch02:49223178|49223916	165	0	-8.14054	1.97111e-35	Down	2.10563e-33
SL3.0ch08:3856850|3858507	165	0	-8.14054	1.97111e-35	Down	2.10563e-33
SL3.0ch01:66352766|66354283	165	0	-8.14054	1.97111e-35	Down	2.10563e-33
SL3.0ch03:3145912|3147868	165	0	-8.14054	1.97111e-35	Down	2.10563e-33
SL3.0ch09:4111616|4114341	165	0	-8.14054	1.97111e-35	Down	2.10563e-33
SL3.0ch01:93221112|93222145	165	0	-8.14054	1.97111e-35	Down	2.10563e-33
SL3.0ch02:37814665|37816501	165	0	-8.14054	1.97111e-35	Down	2.10563e-33
SL3.0ch05:3284340|3285282	165	0	-8.14054	1.97111e-35	Down	2.10563e-33
SL3.0ch07:66514392|66515958	165	0	-8.14054	1.97111e-35	Down	2.10563e-33
SL3.0ch06:45336790|45339944	165	0	-8.14054	1.97111e-35	Down	2.10563e-33
SL3.0ch05:5548660|5549712	165	0	-8.14054	1.97111e-35	Down	2.10563e-33
SL3.0ch09:71509333|71510467	165	0	-8.14054	1.97111e-35	Down	2.10563e-33
SL3.0ch09:42444910|42446403	165	0	-8.14054	1.97111e-35	Down	2.10563e-33
SL3.0ch12:67864348|67866257	110	320	1.76635	1.45053e-34	Up	1.55048e-32
SL3.0ch02:40180630|40186281	158	0	-8.07799	2.79918e-34	Down	3.00873e-32
SL3.0ch05:6236912|6237557	158	0	-8.07799	2.79918e-34	Down	3.00873e-32
SL3.0ch01:3069974|3071655	158	0	-8.07799	2.79918e-34	Down	3.00873e-32
SL3.0ch12:62882552|62883057	158	0	-8.07799	2.79918e-34	Down	3.00873e-32
SL3.0ch09:64062255|64067046	158	0	-8.07799	2.79918e-34	Down	3.00873e-32
SL3.0ch03:71482821|71484717	158	0	-8.07799	2.79918e-34	Down	3.00873e-32
SL3.0ch07:903869|907222	158	0	-8.07799	2.79918e-34	Down	3.00873e-32
SL3.0ch01:1453745|1454529	158	0	-8.07799	2.79918e-34	Down	3.00873e-32
SL3.0ch07:21385063|21386265	158	0	-8.07799	2.79918e-34	Down	3.00873e-32
SL3.0ch03:11446936|11447415	211	463	1.35956	3.61388e-34	Up	3.88682e-32
SL3.0ch04:58161098|58161896	1462	1881	0.589343	4.12632e-34	Up	4.44069e-32
SL3.0ch05:64266846|64267963	921	401	-0.973812	4.21687e-34	Down	4.54093e-32
SL3.0ch12:4987876|4988343	330	617	1.12859	5.14262e-34	Up	5.54122e-32
SL3.0ch01:79983196|79984258	165	398	1.49609	5.98207e-34	Up	6.4497e-32
SL3.0ch09:1151860|1152260	1728	2152	0.542361	1.1706e-33	Up	1.26288e-31
SL3.0ch11:31788881|31791138	211	457	1.34074	3.85658e-33	Up	4.16316e-31
SL3.0ch01:86432099|86433950	1957	1092	-0.615884	5.6497e-33	Down	6.10257e-31
SL3.0ch02:41032076|41034755	165	390	1.46679	1.74594e-32	Up	1.88704e-30
SL3.0ch05:22697774|22702768	3453	3858	0.385789	1.96572e-32	Up	2.12589e-30
SL3.0ch03:2953718|2957878	1418	732	-0.728156	3.29434e-32	Down	3.56494e-30
SL3.0ch01:82535607|82538012	385	668	1.02078	1.41374e-31	Up	1.5308e-29
SL3.0ch01:76470992|76471610	605	925	0.838305	1.93656e-31	Up	2.0982e-29
SL3.0ch01:86496550|86497933	263	514	1.19249	2.80146e-31	Up	3.03714e-29
SL3.0ch01:96132917|96133363	369	103	-1.61519	1.59203e-30	Down	1.72807e-28
SL3.0ch01:77632199|77632790	369	103	-1.61519	1.59203e-30	Down	1.72807e-28
SL3.0ch05:6453522|6454088	1686	2065	0.518324	3.54725e-30	Up	3.85271e-28
SL3.0ch02:54507252|54510142	0	115	8.07128	9.25948e-30	Up	1.02959e-27
SL3.0ch07:766500|766928	0	115	8.07128	9.25948e-30	Up	1.02959e-27
SL3.0ch01:96198293|96199147	0	115	8.07128	9.25948e-30	Up	1.02959e-27
SL3.0ch12:6621836|6622260	0	115	8.07128	9.25948e-30	Up	1.02959e-27
SL3.0ch01:2877512|2879393	0	115	8.07128	9.25948e-30	Up	1.02959e-27
SL3.0ch10:202593|203286	0	115	8.07128	9.25948e-30	Up	1.02959e-27
SL3.0ch06:45422805|45425083	0	115	8.07128	9.25948e-30	Up	1.02959e-27
SL3.0ch07:67049666|67050536	0	115	8.07128	9.25948e-30	Up	1.02959e-27
SL3.0ch01:81246126|81246382	0	115	8.07128	9.25948e-30	Up	1.02959e-27
SL3.0ch03:70000556|70004537	0	115	8.07128	9.25948e-30	Up	1.02959e-27
SL3.0ch01:90826516|90828242	0	115	8.07128	9.25948e-30	Up	1.02959e-27
SL3.0ch02:51660125|51660432	0	115	8.07128	9.25948e-30	Up	1.02959e-27
SL3.0ch04:133757|137308	0	115	8.07128	9.25948e-30	Up	1.02959e-27
SL3.0ch07:21388622|21389251	0	115	8.07128	9.25948e-30	Up	1.02959e-27
SL3.0ch03:61957614|61961227	0	115	8.07128	9.25948e-30	Up	1.02959e-27
SL3.0ch08:65803323|65807146	0	115	8.07128	9.25948e-30	Up	1.02959e-27
SL3.0ch09:2802718|2803703	0	115	8.07128	9.25948e-30	Up	1.02959e-27
SL3.0ch01:76088952|76094266	0	115	8.07128	9.25948e-30	Up	1.02959e-27
SL3.0ch02:51185022|51185400	0	115	8.07128	9.25948e-30	Up	1.02959e-27
SL3.0ch05:61694843|61696644	0	115	8.07128	9.25948e-30	Up	1.02959e-27
SL3.0ch12:67573270|67573932	0	115	8.07128	9.25948e-30	Up	1.02959e-27
SL3.0ch12:4171046|4172423	0	115	8.07128	9.25948e-30	Up	1.02959e-27
SL3.0ch09:70297007|70297715	0	115	8.07128	9.25948e-30	Up	1.02959e-27
SL3.0ch03:1897211|1900762	0	115	8.07128	9.25948e-30	Up	1.02959e-27
SL3.0ch02:44169933|44170925	0	115	8.07128	9.25948e-30	Up	1.02959e-27
SL3.0ch06:2647244|2648197	0	115	8.07128	9.25948e-30	Up	1.02959e-27
SL3.0ch02:8049787|8052090	0	115	8.07128	9.25948e-30	Up	1.02959e-27
SL3.0ch08:65288270|65293361	0	115	8.07128	9.25948e-30	Up	1.02959e-27
SL3.0ch12:15394069|15398221	0	115	8.07128	9.25948e-30	Up	1.02959e-27
SL3.0ch01:84330785|84333622	0	115	8.07128	9.25948e-30	Up	1.02959e-27
SL3.0ch08:65288193|65293361	0	115	8.07128	9.25948e-30	Up	1.02959e-27
SL3.0ch09:3662825|3663658	0	115	8.07128	9.25948e-30	Up	1.02959e-27
SL3.0ch02:53213556|53216206	0	115	8.07128	9.25948e-30	Up	1.02959e-27
SL3.0ch09:66641414|66650483	0	115	8.07128	9.25948e-30	Up	1.02959e-27
SL3.0ch03:63837062|63838416	0	115	8.07128	9.25948e-30	Up	1.02959e-27
SL3.0ch11:5136794|5138194	0	115	8.07128	9.25948e-30	Up	1.02959e-27
SL3.0ch09:50349118|50350945	0	115	8.07128	9.25948e-30	Up	1.02959e-27
SL3.0ch02:36366069|36369469	0	115	8.07128	9.25948e-30	Up	1.02959e-27
SL3.0ch08:60261034|60268257	0	115	8.07128	9.25948e-30	Up	1.02959e-27
SL3.0ch04:5006161|5006605	385	114	-1.53004	1.40969e-29	Down	1.56841e-27
SL3.0ch04:18192028|18204236	0	114	8.05868	1.43122e-29	Up	1.61131e-27
SL3.0ch01:86919880|86920940	0	114	8.05868	1.43122e-29	Up	1.61131e-27
SL3.0ch08:65763955|65764302	0	114	8.05868	1.43122e-29	Up	1.61131e-27
SL3.0ch06:42997262|42998612	0	114	8.05868	1.43122e-29	Up	1.61131e-27
SL3.0ch03:5103105|5107558	0	114	8.05868	1.43122e-29	Up	1.61131e-27
SL3.0ch09:2796264|2803703	0	114	8.05868	1.43122e-29	Up	1.61131e-27
SL3.0ch04:39643757|39644960	0	114	8.05868	1.43122e-29	Up	1.61131e-27
SL3.0ch09:1463861|1468004	0	114	8.05868	1.43122e-29	Up	1.61131e-27
SL3.0ch01:63615664|63616363	0	114	8.05868	1.43122e-29	Up	1.61131e-27
SL3.0ch01:87488434|87490821	0	114	8.05868	1.43122e-29	Up	1.61131e-27
SL3.0ch11:34192976|34193438	0	114	8.05868	1.43122e-29	Up	1.61131e-27
SL3.0ch08:65803327|65809416	0	114	8.05868	1.43122e-29	Up	1.61131e-27
SL3.0ch03:67785477|67786375	0	114	8.05868	1.43122e-29	Up	1.61131e-27
SL3.0ch01:76037836|76041545	0	114	8.05868	1.43122e-29	Up	1.61131e-27
SL3.0ch01:78411534|78412865	0	114	8.05868	1.43122e-29	Up	1.61131e-27
SL3.0ch06:31200593|31202030	0	114	8.05868	1.43122e-29	Up	1.61131e-27
SL3.0ch01:1983502|1987503	0	114	8.05868	1.43122e-29	Up	1.61131e-27
SL3.0ch06:2043150|2046379	0	114	8.05868	1.43122e-29	Up	1.61131e-27
SL3.0ch08:65782071|65784707	0	114	8.05868	1.43122e-29	Up	1.61131e-27
SL3.0ch01:96132391|96132846	0	114	8.05868	1.43122e-29	Up	1.61131e-27
SL3.0ch01:91568880|91570819	385	115	-1.51744	2.86132e-29	Down	3.22513e-27
SL3.0ch05:16837357|16842252	385	115	-1.51744	2.86132e-29	Down	3.22513e-27
SL3.0ch12:3370687|3371327	220	444	1.23884	5.12751e-29	Up	5.78286e-27
SL3.0ch08:51857625|51866897	369	629	0.995226	6.87184e-29	Up	7.75468e-27
SL3.0ch01:86387306|86389398	105	284	1.66129	7.49187e-29	Up	8.45933e-27
SL3.0ch09:70840131|70842135	825	1143	0.696146	1.49176e-28	Up	1.68539e-26
SL3.0ch09:72885992|72886500	220	441	1.22906	1.55414e-28	Up	1.75689e-26
SL3.0ch10:1438647|1440277	483	170	-1.2807	1.65735e-28	Down	1.87466e-26
SL3.0ch05:899316|900343	843	384	-0.90864	1.68435e-28	Down	1.90632e-26
SL3.0ch02:15729727|15731982	220	440	1.22579	2.24375e-28	Up	2.54093e-26
SL3.0ch10:26382854|26385548	1407	755	-0.672287	2.64797e-28	Down	3.00043e-26
SL3.0ch12:55773403|55776042	2979	1874	-0.442921	3.28834e-28	Down	3.72821e-26
SL3.0ch10:8696041|8697197	632	257	-1.07237	3.63653e-28	Down	4.12539e-26
SL3.0ch10:58265177|58268290	1088	1418	0.607965	5.93407e-28	Up	6.73571e-26
SL3.0ch04:3092267|3092506	2938	1852	-0.439964	1.41772e-27	Down	1.61018e-25
SL3.0ch05:20376833|20379113	0	103	7.91229	2.0456e-27	Up	2.35986e-25
SL3.0ch01:76399596|76412951	0	103	7.91229	2.0456e-27	Up	2.35986e-25
SL3.0ch07:3342253|3345440	0	103	7.91229	2.0456e-27	Up	2.35986e-25
SL3.0ch05:3126110|3126836	0	103	7.91229	2.0456e-27	Up	2.35986e-25
SL3.0ch01:97728022|97728605	0	103	7.91229	2.0456e-27	Up	2.35986e-25
SL3.0ch12:4683983|4687597	0	103	7.91229	2.0456e-27	Up	2.35986e-25
SL3.0ch05:6454523|6456526	0	103	7.91229	2.0456e-27	Up	2.35986e-25
SL3.0ch06:45738191|45743100	0	103	7.91229	2.0456e-27	Up	2.35986e-25
SL3.0ch02:55807860|55809458	0	103	7.91229	2.0456e-27	Up	2.35986e-25
SL3.0ch12:4689832|4692178	0	103	7.91229	2.0456e-27	Up	2.35986e-25
SL3.0ch10:58569189|58570708	0	103	7.91229	2.0456e-27	Up	2.35986e-25
SL3.0ch03:66269266|66270612	0	103	7.91229	2.0456e-27	Up	2.35986e-25
SL3.0ch08:62176214|62176797	0	103	7.91229	2.0456e-27	Up	2.35986e-25
SL3.0ch04:3109291|3112822	0	103	7.91229	2.0456e-27	Up	2.35986e-25
SL3.0ch03:72139871|72144128	0	103	7.91229	2.0456e-27	Up	2.35986e-25
SL3.0ch05:61361587|61362123	0	103	7.91229	2.0456e-27	Up	2.35986e-25
SL3.0ch09:3825106|3825310	0	103	7.91229	2.0456e-27	Up	2.35986e-25
SL3.0ch07:12701103|12706123	0	103	7.91229	2.0456e-27	Up	2.35986e-25
SL3.0ch04:61902623|61905927	0	103	7.91229	2.0456e-27	Up	2.35986e-25
SL3.0ch03:13183945|13187078	0	103	7.91229	2.0456e-27	Up	2.35986e-25
SL3.0ch03:54126345|54131045	0	103	7.91229	2.0456e-27	Up	2.35986e-25
SL3.0ch06:17096899|17097974	0	103	7.91229	2.0456e-27	Up	2.35986e-25
SL3.0ch11:5925910|5933272	0	103	7.91229	2.0456e-27	Up	2.35986e-25
SL3.0ch04:50905048|50908862	0	103	7.91229	2.0456e-27	Up	2.35986e-25
SL3.0ch12:15397403|15398221	0	103	7.91229	2.0456e-27	Up	2.35986e-25
SL3.0ch10:1359988|1360784	0	103	7.91229	2.0456e-27	Up	2.35986e-25
SL3.0ch01:88205080|88207357	0	103	7.91229	2.0456e-27	Up	2.35986e-25
SL3.0ch10:914534|915975	373	115	-1.47176	2.1934e-27	Down	2.53181e-25
SL3.0ch09:1511407|1513142	1349	729	-0.662113	1.14346e-26	Down	1.32064e-24
SL3.0ch07:4367772|4370065	703	308	-0.964808	1.42123e-26	Down	1.64238e-24
SL3.0ch04:627111|627742	2254	2584	0.422905	1.56666e-26	Up	1.81148e-24
SL3.0ch06:37338172|37340811	385	629	0.933988	2.27023e-26	Up	2.62651e-24
SL3.0ch04:52552931|52556697	110	0	-7.55557	4.66969e-26	Down	5.50761e-24
SL3.0ch01:79993100|79993777	110	0	-7.55557	4.66969e-26	Down	5.50761e-24
SL3.0ch06:45337786|45338695	110	0	-7.55557	4.66969e-26	Down	5.50761e-24
SL3.0ch02:50037991|50040154	110	0	-7.55557	4.66969e-26	Down	5.50761e-24
SL3.0ch01:88361097|88361535	110	0	-7.55557	4.66969e-26	Down	5.50761e-24
SL3.0ch10:64533218|64533971	110	0	-7.55557	4.66969e-26	Down	5.50761e-24
SL3.0ch01:943478|955800	110	0	-7.55557	4.66969e-26	Down	5.50761e-24
SL3.0ch11:3673288|3676859	110	0	-7.55557	4.66969e-26	Down	5.50761e-24
SL3.0ch02:40050968|40055496	110	0	-7.55557	4.66969e-26	Down	5.50761e-24
SL3.0ch02:51111534|51113871	110	0	-7.55557	4.66969e-26	Down	5.50761e-24
SL3.0ch05:1609846|1610855	110	0	-7.55557	4.66969e-26	Down	5.50761e-24
SL3.0ch06:45233296|45234287	527	206	-1.12937	6.71957e-26	Down	7.92975e-24
SL3.0ch03:1366365|1367932	495	752	0.829091	7.37359e-26	Up	8.70644e-24
SL3.0ch03:66300097|66300632	541	804	0.797353	7.42946e-26	Up	8.77733e-24
SL3.0ch01:91163430|91164592	1861	1093	-0.541998	7.48412e-26	Down	8.84686e-24
SL3.0ch08:55406455|55406911	4580	4814	0.297675	9.24052e-26	Up	1.09292e-23
SL3.0ch08:63401917|63403440	158	342	1.33986	9.62848e-26	Up	1.13944e-23
SL3.0ch12:39593402|39594623	211	411	1.18768	1.21152e-25	Up	1.43452e-23
SL3.0ch08:65288369|65293361	751	344	-0.900618	1.75563e-25	Down	2.07994e-23
SL3.0ch01:85499449|85501841	495	746	0.817534	3.64916e-25	Up	4.36395e-23
SL3.0ch04:63946997|63949225	105	0	-7.48846	3.64916e-25	Down	4.38365e-23
SL3.0ch02:51638649|51639927	105	0	-7.48846	3.64916e-25	Down	4.38365e-23
SL3.0ch02:55353328|55361794	105	0	-7.48846	3.64916e-25	Down	4.38365e-23
SL3.0ch04:52418244|52418683	105	0	-7.48846	3.64916e-25	Down	4.38365e-23
SL3.0ch02:23347747|23353407	105	0	-7.48846	3.64916e-25	Down	4.38365e-23
SL3.0ch04:36906138|36912887	105	0	-7.48846	3.64916e-25	Down	4.38365e-23
SL3.0ch09:1129396|1131246	105	0	-7.48846	3.64916e-25	Down	4.38365e-23
SL3.0ch12:3472400|3473609	105	0	-7.48846	3.64916e-25	Down	4.38365e-23
SL3.0ch05:62034249|62034636	105	0	-7.48846	3.64916e-25	Down	4.38365e-23
SL3.0ch03:65937955|65942085	105	0	-7.48846	3.64916e-25	Down	4.38365e-23
SL3.0ch01:90513169|90515742	105	0	-7.48846	3.64916e-25	Down	4.38365e-23
SL3.0ch04:50253427|50258221	105	0	-7.48846	3.64916e-25	Down	4.38365e-23
SL3.0ch09:49020520|49021086	105	0	-7.48846	3.64916e-25	Down	4.38365e-23
SL3.0ch09:65321814|65324125	105	0	-7.48846	3.64916e-25	Down	4.38365e-23
SL3.0ch01:81521515|81522788	105	0	-7.48846	3.64916e-25	Down	4.38365e-23
SL3.0ch02:49190363|49191029	105	0	-7.48846	3.64916e-25	Down	4.38365e-23
SL3.0ch11:2768436|2769779	105	0	-7.48846	3.64916e-25	Down	4.38365e-23
SL3.0ch11:39464756|39472770	105	0	-7.48846	3.64916e-25	Down	4.38365e-23
SL3.0ch02:30046487|30047779	105	0	-7.48846	3.64916e-25	Down	4.38365e-23
SL3.0ch10:1219350|1220506	105	0	-7.48846	3.64916e-25	Down	4.38365e-23
SL3.0ch10:34498796|34499599	105	0	-7.48846	3.64916e-25	Down	4.38365e-23
SL3.0ch01:93511081|93511698	105	0	-7.48846	3.64916e-25	Down	4.38365e-23
SL3.0ch05:59662897|59663469	105	0	-7.48846	3.64916e-25	Down	4.38365e-23
SL3.0ch03:72204063|72208157	105	0	-7.48846	3.64916e-25	Down	4.38365e-23
SL3.0ch01:1290742|1291026	930	463	-0.780432	7.97256e-25	Down	9.58254e-23
SL3.0ch02:25613132|25613402	1345	744	-0.628445	1.37461e-24	Down	1.65311e-22
SL3.0ch03:72238452|72246379	211	402	1.15574	2.95622e-24	Up	3.55711e-22
SL3.0ch01:88635169|88639520	165	341	1.27309	5.16722e-24	Up	6.22095e-22
SL3.0ch06:3159616|3161070	749	1012	0.659958	9.55185e-24	Up	1.1506e-21
SL3.0ch04:14832737|14833979	215	402	1.12865	1.731e-23	Up	2.08629e-21
SL3.0ch08:60209185|60210421	541	227	-1.02715	3.087e-23	Down	3.72265e-21
SL3.0ch09:1765593|1767807	909	463	-0.747482	7.38479e-23	Down	8.91028e-21
SL3.0ch09:68149120|68149428	440	172	-1.12931	3.08711e-22	Down	3.72686e-20
SL3.0ch01:958261|963975	2333	1477	-0.43373	3.55713e-22	Down	4.29665e-20
SL3.0ch08:57398625|57399519	316	103	-1.39149	3.72618e-22	Down	4.50331e-20
SL3.0ch01:96251575|96253441	220	398	1.08105	5.68564e-22	Up	6.87519e-20
SL3.0ch12:3437551|3437897	369	574	0.863216	8.03029e-22	Up	9.7157e-20
SL3.0ch07:56575789|56577834	433	170	-1.12305	8.8487e-22	Down	1.07117e-19
SL3.0ch09:69111956|69113587	431	641	0.798423	2.08844e-21	Up	2.52954e-19
SL3.0ch09:44651142|44652780	323	517	0.904417	2.3132e-21	Up	2.80329e-19
SL3.0ch03:72139871|72140640	330	114	-1.30765	3.1956e-21	Down	3.87899e-19
SL3.0ch10:17983674|17986194	330	114	-1.30765	3.1956e-21	Down	3.87899e-19
SL3.0ch12:66761038|66763235	330	114	-1.30765	3.1956e-21	Down	3.87899e-19
SL3.0ch01:97762085|97764242	330	115	-1.29505	5.8293e-21	Down	7.08363e-19
SL3.0ch10:39195160|39198912	330	115	-1.29505	5.8293e-21	Down	7.08363e-19
SL3.0ch01:81245402|81246382	325	114	-1.28562	1.6598e-20	Down	2.01805e-18
SL3.0ch06:38524648|38526379	799	1028	0.589359	2.43752e-20	Up	2.96525e-18
SL3.0ch05:29309645|29320055	323	114	-1.27671	3.18897e-20	Down	3.88149e-18
SL3.0ch10:57364194|57382765	323	115	-1.26411	5.72721e-20	Down	6.97474e-18
SL3.0ch09:71641849|71643148	316	114	-1.2451	3.06373e-19	Down	3.73311e-17
SL3.0ch06:19897936|19899731	1359	807	-0.526118	5.08785e-19	Down	6.20284e-17
SL3.0ch09:39993044|39998965	316	115	-1.2325	5.40993e-19	Down	6.59909e-17
SL3.0ch07:64462337|64463165	105	230	1.35703	8.19724e-19	Up	1.00099e-16
SL3.0ch08:25477605|25479829	105	230	1.35703	8.19724e-19	Up	1.00099e-16
SL3.0ch04:25211609|25214275	165	308	1.12625	8.40981e-19	Up	1.02751e-16
SL3.0ch04:6175039|6177222	1359	812	-0.517207	1.50107e-18	Down	1.83499e-16
SL3.0ch11:56056430|56058961	263	422	0.907967	3.3341e-18	Up	4.078e-16
SL3.0ch04:2372211|2377105	7143	5278	-0.210752	3.57564e-18	Down	4.3758e-16
SL3.0ch12:5058925|5059859	385	560	0.766355	4.2102e-18	Up	5.15516e-16
SL3.0ch12:15394069|15394580	1631	1015	-0.458491	5.40036e-18	Down	6.61601e-16
SL3.0ch05:7439801|7440110	110	230	1.28992	1.13254e-17	Up	1.39047e-15
SL3.0ch08:38197718|38206191	110	230	1.28992	1.13254e-17	Up	1.39047e-15
SL3.0ch01:97018452|97019472	110	230	1.28992	1.13254e-17	Up	1.39047e-15
SL3.0ch02:53168987|53173430	110	230	1.28992	1.13254e-17	Up	1.39047e-15
SL3.0ch06:33024493|33026410	490	227	-0.884303	1.80525e-17	Down	2.2176e-15
SL3.0ch09:39993044|40005669	639	324	-0.754036	2.32464e-17	Down	2.85716e-15
SL3.0ch03:69477425|69477891	110	227	1.27098	3.57047e-17	Up	4.39074e-15
SL3.0ch09:72150559|72150673	804	991	0.527476	8.15623e-17	Up	1.00354e-14
SL3.0ch05:6451937|6454922	158	284	1.07175	1.53685e-16	Up	1.89195e-14
SL3.0ch02:40177609|40180713	926	526	-0.590163	1.56323e-16	Down	1.92547e-14
SL3.0ch11:38007136|38008700	3304	3404	0.268804	1.60341e-16	Up	1.97602e-14
SL3.0ch04:64965921|64968422	275	103	-1.191	2.69482e-16	Down	3.32285e-14
SL3.0ch03:37407680|37410113	211	344	0.930952	5.10483e-16	Up	6.29787e-14
SL3.0ch12:4985159|4988343	263	402	0.837919	9.6386e-16	Up	1.18976e-13
SL3.0ch06:43292843|43294119	110	218	1.21261	1.04005e-15	Up	1.2845e-13
SL3.0ch11:52089113|52089738	440	206	-0.869073	1.07631e-15	Down	1.32999e-13
SL3.0ch01:91611735|91614561	165	286	1.01934	1.32382e-15	Up	1.63671e-13
SL3.0ch06:40893057|40896078	110	217	1.20598	1.50043e-15	Up	1.85606e-13
SL3.0ch12:58020681|58021834	215	344	0.903858	2.03823e-15	Up	2.52268e-13
SL3.0ch06:43371501|43372964	275	411	0.805493	3.34324e-15	Up	4.14007e-13
SL3.0ch05:66657998|66658486	105	206	1.19804	7.95462e-15	Up	9.86106e-13
SL3.0ch03:1681064|1687325	105	206	1.19804	7.95462e-15	Up	9.86106e-13
SL3.0ch08:60008912|60011617	605	321	-0.688575	1.02821e-14	Down	1.27532e-12
SL3.0ch06:49704307|49708674	263	103	-1.12663	1.03829e-14	Down	1.28851e-12
SL3.0ch05:65187294|65188135	220	344	0.870692	1.08157e-14	Up	1.34293e-12
SL3.0ch02:48339365|48341979	275	114	-1.04461	7.13705e-14	Down	8.87117e-12
SL3.0ch03:25361268|25361573	275	114	-1.04461	7.13705e-14	Down	8.87117e-12
SL3.0ch03:63312288|63313738	110	206	1.13093	7.74628e-14	Up	9.64894e-12
SL3.0ch04:64784858|64785742	110	206	1.13093	7.74628e-14	Up	9.64894e-12
SL3.0ch01:92353738|92354861	110	206	1.13093	7.74628e-14	Up	9.64894e-12
SL3.0ch12:45101842|45125827	110	206	1.13093	7.74628e-14	Up	9.64894e-12
SL3.0ch08:56972098|56978193	330	459	0.701815	8.54043e-14	Up	1.06438e-11
SL3.0ch08:14507849|14509272	2486	2569	0.273167	1.20089e-13	Up	1.49745e-11
SL3.0ch01:79263903|79264935	3945	2864	-0.236207	1.34163e-13	Down	1.67383e-11
SL3.0ch03:68382189|68383019	270	115	-1.00554	4.52624e-13	Down	5.64997e-11
SL3.0ch04:5645525|5649599	268	114	-1.00741	4.97738e-13	Down	6.21641e-11
SL3.0ch04:65087657|65094273	738	873	0.468147	5.90014e-13	Up	7.37278e-11
SL3.0ch09:12716904|12718137	1320	852	-0.405826	6.85297e-13	Down	8.56796e-11
SL3.0ch01:88092854|88095567	440	227	-0.729025	1.58342e-12	Down	1.98177e-10
SL3.0ch07:53556231|53556833	440	227	-0.729025	1.58342e-12	Down	1.98177e-10
SL3.0ch09:52458076|52464251	263	114	-0.980243	1.92996e-12	Down	2.41678e-10
SL3.0ch01:89303301|89306490	1629	1092	-0.351227	2.37483e-12	Down	2.97543e-10
SL3.0ch02:49549175|49550571	591	711	0.492478	5.92686e-12	Up	7.4297e-10
SL3.0ch01:96251575|96254928	325	433	0.639714	9.40099e-12	Up	1.1791e-09
SL3.0ch03:63152530|63154505	1957	1353	-0.306695	9.74578e-12	Down	1.22299e-09
SL3.0ch09:52459362|52464251	275	372	0.661657	4.99188e-11	Up	6.26756e-09
SL3.0ch12:165908|166698	1450	980	-0.339413	6.88337e-11	Down	8.64697e-09
SL3.0ch01:93632|96378	916	581	-0.431023	8.65372e-11	Down	1.08766e-08
SL3.0ch01:55920574|55923933	806	904	0.391329	1.5689e-10	Up	1.97295e-08
SL3.0ch01:90825341|90828242	738	834	0.402213	2.51656e-10	Up	3.16634e-08
SL3.0ch09:53235774|53242648	825	918	0.379887	2.96321e-10	Up	3.73027e-08
SL3.0ch04:51846004|51850183	433	526	0.506482	4.41344e-10	Up	5.55882e-08
SL3.0ch07:21556443|21556677	220	103	-0.869073	1.31223e-09	Down	1.65452e-07
SL3.0ch10:1943859|1944422	220	103	-0.869073	1.31223e-09	Down	1.65452e-07
SL3.0ch08:1674452|1677212	105	170	0.920932	1.37533e-09	Up	1.7359e-07
SL3.0ch05:64169378|64171226	105	170	0.920932	1.37533e-09	Up	1.7359e-07
SL3.0ch06:3502962|3506534	211	287	0.669594	1.98915e-09	Up	2.51327e-07
SL3.0ch05:2166547|2169466	211	287	0.669594	1.98915e-09	Up	2.51327e-07
SL3.0ch06:49219277|49220659	428	511	0.481499	2.51665e-09	Up	3.18144e-07
SL3.0ch05:66706521|66707752	158	227	0.748554	3.36516e-09	Up	4.25631e-07
SL3.0ch08:24146243|24146769	715	454	-0.429464	3.811e-09	Down	4.82273e-07
SL3.0ch07:3950329|3951454	110	172	0.870692	4.23319e-09	Up	5.35982e-07
SL3.0ch11:43545796|43548804	316	170	-0.668603	4.59368e-09	Down	5.81928e-07
SL3.0ch11:52458672|52459704	2573	1897	-0.213945	6.13359e-09	Down	7.7741e-07
SL3.0ch02:18852889|18854301	550	626	0.412518	7.31657e-09	Up	9.27832e-07
SL3.0ch03:68004832|68005721	110	170	0.853818	7.48972e-09	Up	9.51278e-07
SL3.0ch03:20383186|20384249	110	170	0.853818	7.48972e-09	Up	9.51278e-07
SL3.0ch03:71962978|71963823	110	170	0.853818	7.48972e-09	Up	9.51278e-07
SL3.0ch06:39132800|39133313	165	230	0.704954	1.0711e-08	Up	1.36326e-06
SL3.0ch12:100057|100657	165	230	0.704954	1.0711e-08	Up	1.36326e-06
SL3.0ch11:55819478|55820468	165	230	0.704954	1.0711e-08	Up	1.36326e-06
SL3.0ch11:3613207|3613712	165	230	0.704954	1.0711e-08	Up	1.36326e-06
SL3.0ch10:5478997|5486219	211	103	-0.808812	1.12161e-08	Down	1.42902e-06
SL3.0ch03:65971148|65972769	211	103	-0.808812	1.12161e-08	Down	1.42902e-06
SL3.0ch12:50706621|50707993	696	762	0.35649	1.81532e-08	Up	2.31407e-06
SL3.0ch01:90716245|90718406	165	227	0.686013	2.19274e-08	Up	2.79809e-06
SL3.0ch04:51850058|51851235	165	227	0.686013	2.19274e-08	Up	2.79809e-06
SL3.0ch05:64692763|64695032	550	344	-0.451237	2.99838e-08	Down	3.82812e-06
SL3.0ch08:63921754|63923875	495	560	0.403785	4.21885e-08	Up	5.38913e-06
SL3.0ch07:2488803|2491260	220	114	-0.722683	6.27305e-08	Down	8.02144e-06
SL3.0ch11:49541556|49542626	220	114	-0.722683	6.27305e-08	Down	8.02144e-06
SL3.0ch07:873078|874256	220	115	-0.710083	8.60429e-08	Down	1.10081e-05
SL3.0ch07:230401|231429	3823	2939	-0.153593	9.64671e-08	Down	1.23482e-05
SL3.0ch06:4840742|4841468	165	218	0.627649	1.71926e-07	Up	2.20185e-05
SL3.0ch04:60149287|60152103	2014	1494	-0.205097	2.11833e-07	Down	2.71435e-05
SL3.0ch05:16837357|16838291	3048	2905	0.156462	2.12944e-07	Up	2.72999e-05
SL3.0ch01:81576011|81583182	431	268	-0.459668	2.47679e-07	Down	3.17695e-05
SL3.0ch03:72241091|72246379	330	384	0.444427	2.9945e-07	Up	3.84298e-05
SL3.0ch01:93570984|93572809	1134	804	-0.270367	3.18018e-07	Down	4.08338e-05
SL3.0ch02:43852136|43853584	1400	1015	-0.238161	4.18865e-07	Down	5.38104e-05
SL3.0ch07:10366616|10367673	550	360	-0.385648	5.05336e-07	Down	6.49526e-05
SL3.0ch02:1268747|1271463	211	115	-0.649823	5.32591e-07	Down	6.8491e-05
SL3.0ch01:92111748|92114917	2302	1737	-0.180504	5.69094e-07	Down	7.32229e-05
SL3.0ch04:55762250|55763577	527	344	-0.389608	6.14602e-07	Down	7.9119e-05
SL3.0ch07:6570875|6577619	531	574	0.338125	7.44334e-07	Up	9.58688e-05
SL3.0ch04:2264853|2270993	962	980	0.252531	8.64602e-07	Up	0.000111416
SL3.0ch11:54035708|54038789	701	478	-0.326617	8.85232e-07	Down	0.000114133
SL3.0ch05:23883305|23884773	1084	775	-0.25831	9.52539e-07	Down	0.000122874
SL3.0ch09:286286|287299	263	154	-0.546346	1.09896e-06	Down	0.000141835
SL3.0ch03:4147232|4147626	873	894	0.26008	1.13857e-06	Up	0.000147022
SL3.0ch10:56995060|56997514	655	688	0.2967	1.24038e-06	Up	0.000160251
SL3.0ch00:4306723|4310921	440	284	-0.405826	1.3898e-06	Down	0.000179648
SL3.0ch03:69540044|69541390	165	206	0.545965	2.11433e-06	Up	0.000273442
SL3.0ch05:3975105|3977932	593	402	-0.33505	2.14903e-06	Down	0.000278071
SL3.0ch08:54188510|54198844	545	578	0.3106	2.33857e-06	Up	0.000302752
SL3.0ch10:18558021|18568776	1191	1175	0.206274	3.80853e-06	Up	0.000493304
SL3.0ch07:62222874|62223290	971	967	0.219831	6.00364e-06	Up	0.000778026
SL3.0ch01:43201997|43202690	431	287	-0.360851	6.88232e-06	Down	0.000892352
SL3.0ch11:49536179|49547341	275	172	-0.451237	8.38212e-06	*	0.00108737
SL3.0ch02:50337883|50338450	765	767	0.229553	1.39481e-05	*	0.00181033
SL3.0ch07:67102312|67103431	316	206	-0.391494	1.64855e-05	*	0.00214076
SL3.0ch06:63717|67190	330	218	-0.372351	2.12084e-05	*	0.00275547
SL3.0ch03:51504769|51505219	660	665	0.236675	2.13801e-05	*	0.00277918
SL3.0ch09:2552467|2555044	749	744	0.216123	2.87357e-05	*	0.00373724
SL3.0ch12:30072465|30072919	495	504	0.251782	4.40416e-05	*	0.00573077
SL3.0ch11:38325179|38326726	1407	1336	0.151084	4.60971e-05	*	0.0060013
SL3.0ch08:56977904|56979827	316	333	0.301384	5.91167e-05	*	0.0077002
SL3.0ch06:43905699|43906219	2326	2151	0.112943	6.65735e-05	*	0.00867589
SL3.0ch12:2286584|2288867	330	227	-0.313987	8.25739e-05	*	0.0107665
SL3.0ch03:66650544|66652969	165	103	-0.454035	8.37103e-05	*	0.0109313
SL3.0ch04:51846004|51851848	165	103	-0.454035	8.37103e-05	*	0.0109313
SL3.0ch03:68702506|68703555	165	103	-0.454035	8.37103e-05	*	0.0109313
SL3.0ch12:66521983|66523012	330	230	-0.295046	0.000124046	*	0.0162068
SL3.0ch03:4682100|4682995	706	686	0.184327	0.000129713	*	0.0169558
SL3.0ch04:60149138|60149639	275	287	0.287406	0.000137874	*	0.0180317
SL3.0ch07:10372468|10373235	321	227	-0.274095	0.000206702	*	0.0270469
SL3.0ch01:75680136|75680469	1191	925	-0.138862	0.00020739	*	0.0271507
SL3.0ch01:79384751|79385827	31547	27451	0.0251424	0.000244511	*	0.0320266
SL3.0ch01:93937367|93937766	926	874	0.142408	0.000274315	*	0.0359486
SL3.0ch12:922448|923359	158	170	0.331397	0.000284168	*	0.0372774
SL3.0ch11:54028944|54038789	158	170	0.331397	0.000284168	*	0.0372774
SL3.0ch01:98204857|98207385	220	227	0.270975	0.000356125	*	0.0467403
SL3.0ch02:53539326|53539804	701	537	-0.158706	0.000408042	*	0.0535814
SL3.0ch03:67652103|67653225	220	154	-0.288787	0.000414078	*	0.0544288
SL3.0ch04:53910266|53912317	220	154	-0.288787	0.000414078	*	0.0544288
SL3.0ch04:63584045|63585501	600	456	-0.170142	0.000426277	*	0.0560605
SL3.0ch08:65803323|65807906	385	284	-0.213181	0.000433338	*	0.0570177
SL3.0ch09:46302519|46303194	474	459	0.179394	0.000434048	*	0.0571399
SL3.0ch04:2846971|2851238	165	172	0.285729	0.000521361	*	0.0686686
SL3.0ch10:8691611|8697197	165	114	-0.307646	0.000583778	*	0.0769482
SL3.0ch01:90499846|90510612	105	114	0.344431	0.000583778	*	0.0769669
SL3.0ch02:44946766|44947800	3918	3215	-0.0595122	0.000616599	*	0.0813349
SL3.0ch01:85528165|85528935	165	170	0.268855	0.000663931	*	0.0876223
SL3.0ch12:47127580|47127978	165	115	-0.295046	0.000675103	*	0.0891414
SL3.0ch01:39812957|39818641	1294	1033	-0.0992109	0.000738575	*	0.0975713
SL3.0ch09:12712521|12718137	1249	997	-0.0993216	0.000780944	*	0.10322
SL3.0ch02:55200494|55201068	110	115	0.289917	0.000990711	*	0.131208
SL3.0ch04:63217134|63217575	110	115	0.289917	0.000990711	*	0.131208
SL3.0ch04:5962551|5964302	110	115	0.289917	0.000990711	*	0.131208
SL3.0ch04:3279015|3283211	110	115	0.289917	0.000990711	*	0.131208
SL3.0ch02:50079896|50081316	275	206	-0.191001	0.00111697	*	0.148004
SL3.0ch11:54526426|54528363	110	114	0.277317	0.00112917	*	0.149696
SL3.0ch02:38870661|38871009	158	114	-0.245104	0.00123147	*	0.163339
SL3.0ch04:25364469|25367380	5335	4437	-0.0401172	0.00127114	*	0.168684
SL3.0ch09:70490775|70491907	211	206	0.191188	0.00131871	*	0.175347
SL3.0ch02:51781306|51783986	211	206	0.191188	0.00131871	*	0.175347
SL3.0ch01:86473342|86474786	211	206	0.191188	0.00131871	*	0.175347
SL3.0ch04:25364469|25366629	211	206	0.191188	0.00131871	*	0.175347
SL3.0ch08:58737599|58738190	440	344	-0.129308	0.00158226	*	0.210495
SL3.0ch03:68481490|68495564	385	360	0.128925	0.00166772	*	0.221974
SL3.0ch04:63163323|63163623	3524	3098	0.0399097	0.00194831	*	0.25945
SL3.0ch02:51294611|51296547	1631	1339	-0.0588143	0.00200223	*	0.266762
SL3.0ch04:41710901|41712578	1244	1112	0.0639568	0.00211087	*	0.281377
SL3.0ch11:55487974|55488899	813	728	0.0664696	0.00273913	*	0.365304
SL3.0ch06:3510438|3511181	706	574	-0.072831	0.00274983	*	0.366913
SL3.0ch04:64054531|64056800	220	172	-0.129308	0.00281621	*	0.375957
SL3.0ch03:59839490|59839904	323	257	-0.103979	0.00289171	*	0.386227
SL3.0ch07:238343|244718	1297	1072	-0.0490871	0.00305036	*	0.407765
SL3.0ch05:20099250|20100225	1178	972	-0.0515248	0.00305036	*	0.407821
SL3.0ch01:79316540|79319636	321	257	-0.0950185	0.00320861	*	0.42919
SL3.0ch05:6456281|6457550	165	154	0.126251	0.00324233	*	0.433916
SL3.0ch06:41306044|41306865	110	103	0.130927	0.00378853	*	0.507264
SL3.0ch09:52463234|52464251	900	745	-0.0468981	0.00380635	*	0.509901
SL3.0ch06:49317082|49318913	211	170	-0.0859218	0.00419008	*	0.561584
SL3.0ch12:7465451|7466464	483	402	-0.0390412	0.00512387	*	0.687414
SL3.0ch07:10514288|10516979	483	402	-0.0390412	0.00512387	*	0.687414
SL3.0ch04:33480716|33482724	369	308	-0.034904	0.00561026	*	0.753039
SL3.0ch12:30075737|30077221	2168	1850	-0.00305301	0.00704797	*	0.946483
SL3.0ch01:949736|951914	495	423	-0.000984387	0.00738142	*	0.991751
