# Supplementary material for: Genome-Wide Identification of Circular RNAs in Response to Low-Temperature Stress in Tomato Leaves
Source: Front Genet. 2020 Nov 5;11:591806. doi: 10.3389/fgene.2020.591806 (PMC7674948; doi:10.3389/fgene.2020.591806)
Supplement: Supplementary Table 3 — The prediction of miRNA-circRNA-mRNA networks. [file Table_3.XLS]

## Sheet: sheet1
ID	Type	Log2Foldchange	Up_Down	Padj
Solyc03g118130.3	mRNA	1.7917	Up	6.3308e-18
Solyc07g065000.3	mRNA	-0.92625	Down	0.00076093
Solyc05g052950.3	mRNA	3.9046	Up	6.499e-12
Solyc10g083540.2	mRNA	5.7434	Up	0.020766
Solyc12g088010.2	mRNA	-2.195	Down	0.0041094
Solyc10g054100.2	mRNA	2.706	Up	2.4868e-31
Solyc09g092605.1	mRNA	-2.4112	Down	1.7908e-09
Solyc08g006917.1	mRNA	3.3225	Up	5.7451e-05
Solyc03g121760.3	mRNA	1.9907	Up	0.0017086
Solyc04g007110.3	mRNA	0.56508	Up	0.031152
Solyc02g070910.2	mRNA	-0.6634	Down	0.013603
Solyc06g009050.3	mRNA	-1.4568	Down	0.00072568
Solyc05g007060.3	mRNA	-0.68713	Down	0.049319
Solyc03g123800.2	mRNA	-0.65644	Down	0.012147
Solyc02g063240.3	mRNA	-1.1661	Down	0.0096573
Solyc02g065390.1	mRNA	-1.9794	Down	0.021296
Solyc05g007260.3	mRNA	0.60944	Up	0.021047
Solyc01g104890.3	mRNA	-0.85829	Down	0.016492
Solyc05g009310.3	mRNA	1.7218	Up	0.010196
Solyc02g080900.3	mRNA	0.80858	Up	0.031539
Solyc02g065050.1	mRNA	-1.4905	Down	0.00046355
Solyc07g017530.3	mRNA	-0.90299	Down	0.00044353
Solyc07g042313.1	mRNA	0.58274	Up	0.023781
Solyc07g062600.3	mRNA	-0.70788	Down	0.009446
Solyc06g076820.1	mRNA	-1.7798	Down	0.04873
Novel00509	mRNA	2.3428	Up	0.015553
Solyc11g017370.2	mRNA	1.6792	Up	0.00021618
Solyc05g008560.2	mRNA	0.94679	Up	0.0025283
Solyc02g064730.3	mRNA	-1.6737	Down	0.00019425
Solyc01g095470.3	mRNA	0.74299	Up	0.015079
Solyc02g062960.3	mRNA	#NAME?	Down	0.0025652
Solyc03g116660.3	mRNA	1.1089	Up	0.0001957
Solyc01g005000.3	mRNA	1.808	Up	0.02809
Solyc03g019750.3	mRNA	3.5562	Up	0.043809
Solyc11g040110.2	mRNA	0.63191	Up	0.015019
Solyc12g009190.2	mRNA	4.1506	Up	2.2731e-13
Solyc01g005280.3	mRNA	1.2445	Up	0.035467
Solyc06g051810.3	mRNA	-0.82953	Down	0.0002606
Solyc01g079270.1	mRNA	#NAME?	Down	0.013896
Solyc01g094725.1	mRNA	-2.1284	Down	0.021617
Novel00353	mRNA	-0.65312	Down	0.047507
Solyc10g084540.2	mRNA	5.5308	Up	0.0014985
Solyc12g006920.2	mRNA	-0.52649	Down	0.045393
Solyc12g005950.2	mRNA	1.2753	Up	9.3939e-09
Solyc07g063460.2	mRNA	-1.4645	Down	1.3479e-09
Solyc01g107800.3	mRNA	0.63752	Up	0.038813
Solyc04g079560.3	mRNA	-1.0902	Down	0.038445
Solyc03g119970.3	mRNA	0.75325	Up	0.0018489
Solyc09g014710.3	mRNA	#NAME?	Down	0.010072
Solyc12g008660.1	mRNA	-1.8832	Down	0.036313
Solyc07g056060.3	mRNA	1.1649	Up	0.0054756
Solyc04g082380.3	mRNA	2.4406	Up	0.029094
Solyc05g007980.3	mRNA	-0.73823	Down	0.0048503
Solyc10g007190.3	mRNA	-0.86597	Down	0.00019394
Solyc02g079730.3	mRNA	1.2934	Up	5.5237e-07
Solyc02g078450.3	mRNA	-1.0371	Down	0.0011942
Solyc09g082370.3	mRNA	0.72238	Up	0.010091
Solyc08g013840.3	mRNA	1.8057	Up	6.1381e-11
Solyc01g009010.3	mRNA	0.59458	Up	0.023694
Solyc06g069570.3	mRNA	0.85534	Up	0.0020755
Solyc06g050840.3	mRNA	1.1346	Up	2.0188e-06
Solyc09g008230.3	mRNA	-1.3973	Down	0.00036001
Novel00667	mRNA	3.492	Up	2.7411e-05
Solyc05g055510.3	mRNA	-0.85576	Down	0.0073345
Solyc02g031985.1	mRNA	1.3639	Up	0.0038576
Solyc02g078620.1	mRNA	-2.4422	Down	3.6165e-06
Solyc07g063070.1	mRNA	-0.82887	Down	0.013856
Solyc02g030300.3	mRNA	-1.2505	Down	0.042526
Solyc11g011170.2	mRNA	0.64713	Up	0.0065568
Solyc11g005090.2	mRNA	1.5856	Up	0.0025488
Solyc03g098480.1	mRNA	-3.6684	Down	0.023612
Solyc04g007060.3	mRNA	-0.94594	Down	0.00061117
Solyc09g091970.3	mRNA	1.1599	Up	1.1641e-07
Solyc11g010460.2	mRNA	1.3779	Up	0.00035866
Solyc03g083970.3	mRNA	-1.0561	Down	2.7391e-06
Solyc06g073920.3	mRNA	0.60264	Up	0.032279
Solyc04g015585.1	mRNA	0.75612	Up	0.0022066
Solyc06g081980.1	mRNA	0.78449	Up	0.014009
Solyc12g056200.2	mRNA	1.3094	Up	0.005949
Solyc11g062320.2	mRNA	1.4447	Up	0.0010696
Solyc10g085150.2	mRNA	-1.079	Down	0.0012586
Solyc06g009190.3	mRNA	2.36	Up	1.3308e-15
Solyc06g065100.3	mRNA	-0.8309	Down	0.010431
Novel00443	mRNA	2.4988	Up	0.0071947
Solyc08g061130.3	mRNA	1.9451	Up	6.1487e-11
Solyc10g083795.1	mRNA	1.0256	Up	5.9668e-06
Solyc06g083650.3	mRNA	2.4063	Up	2.5658e-07
Solyc10g006750.3	mRNA	-0.96832	Down	0.041362
Solyc05g010450.1	mRNA	-1.8448	Down	9.2989e-05
Solyc06g074630.3	mRNA	1.6116	Up	9.3706e-10
Solyc06g076600.2	mRNA	0.71279	Up	0.039242
Solyc01g100760.2	mRNA	0.79239	Up	0.001045
Solyc03g006970.1	mRNA	1.0526	Up	8.3224e-06
Novel00116	mRNA	-5.0319	Down	0.00034024
Solyc01g087790.2	mRNA	-1.3426	Down	0.00018094
Solyc12g009970.2	mRNA	-0.84179	Down	0.00651
Solyc07g045340.3	mRNA	0.97717	Up	0.00056662
Solyc12g010800.2	mRNA	1.087	Up	0.0047665
Solyc01g107180.3	mRNA	-0.53552	Down	0.032654
Solyc02g082250.3	mRNA	2.6406	Up	0.0081155
Solyc10g008960.1	mRNA	-1.7325	Down	0.040138
Solyc11g011980.2	mRNA	1.421	Up	0.0010464
Solyc02g065530.3	mRNA	1.1473	Up	0.010555
Solyc01g099630.3	mRNA	-1.2009	Down	2.6385e-08
Solyc04g078590.3	mRNA	1.9854	Up	0.00076093
Solyc01g091190.3	mRNA	0.53537	Up	0.038999
Solyc03g121370.3	mRNA	-0.65446	Down	0.018611
Solyc01g066700.3	mRNA	1.6024	Up	0.026905
Solyc03g065205.1	mRNA	2.0748	Up	0.032839
Solyc12g062280.2	mRNA	-0.63536	Down	0.013166
Solyc02g063430.3	mRNA	1.144	Up	7.1896e-06
Solyc04g074560.1	mRNA	-0.68115	Down	0.0068754
Novel00012	mRNA	1.633	Up	9.2989e-05
Solyc10g055700.2	mRNA	0.8034	Up	0.037314
Solyc10g086720.2	mRNA	-2.0824	Down	8.549e-11
Solyc07g007180.3	mRNA	-1.0408	Down	0.0044999
Solyc01g099780.3	mRNA	1.7058	Up	0.00032873
Solyc06g008620.1	mRNA	-2.5461	Down	8.511e-05
Solyc05g005750.3	mRNA	-0.74798	Down	0.005519
Solyc04g054910.3	mRNA	-1.1317	Down	4.4066e-06
Solyc04g080500.3	mRNA	-5.2553	Down	0.012247
Solyc02g088200.3	mRNA	4.6459	Up	2.8664e-08
Solyc01g087900.3	mRNA	-1.0227	Down	0.02184
Solyc01g005300.3	mRNA	3.067	Up	0.00025669
Solyc02g068610.2	mRNA	1.8862	Up	5.8875e-06
Solyc03g119270.2	mRNA	0.60284	Up	0.014917
Solyc03g034300.1	mRNA	-1.4487	Down	0.00088765
Solyc07g052740.3	mRNA	-1.2692	Down	0.011102
Solyc09g075390.3	mRNA	0.65622	Up	0.0060883
Solyc08g077510.3	mRNA	-0.60259	Down	0.012171
Solyc08g063090.2	mRNA	1.9233	Up	1.3221e-06
Solyc01g081490.3	mRNA	0.70583	Up	0.00222
Solyc01g100410.3	mRNA	0.69912	Up	0.022717
Solyc10g085960.1	mRNA	1.5791	Up	7.6272e-05
Solyc01g081160.3	mRNA	-2.0238	Down	0.021838
Solyc02g091710.3	mRNA	2.0063	Up	0.0001911
Solyc10g082030.2	mRNA	0.63737	Up	0.021352
Solyc03g121860.1	mRNA	-0.59684	Down	0.017992
Solyc01g110530.3	mRNA	-0.49871	Down	0.047464
Solyc10g083830.2	mRNA	1.2404	Up	6.815e-06
Solyc12g019975.1	mRNA	0.67126	Up	0.016862
Solyc01g005430.3	mRNA	-0.89653	Down	0.0086756
Solyc01g105680.3	mRNA	0.69052	Up	0.004376
Solyc12g088360.2	mRNA	-1.1677	Down	0.042592
Novel00155	mRNA	Inf	Up	1.9929e-16
Solyc04g007490.3	mRNA	-2.4655	Down	3.8908e-10
Solyc08g076885.1	mRNA	-0.81745	Down	0.008496
Novel00015	mRNA	1.8527	Up	3.2562e-06
Solyc06g068520.3	mRNA	-1.233	Down	3.3299e-05
Solyc11g013150.1	mRNA	-0.95098	Down	0.048838
Solyc07g043130.3	mRNA	-1.8981	Down	3.73e-20
Novel00066	mRNA	-1.1194	Down	0.01367
Solyc06g009770.1	mRNA	1.2862	Up	0.00018176
Solyc09g010810.3	mRNA	1.1873	Up	0.015507
Solyc04g016550.3	mRNA	0.80421	Up	0.0011134
Solyc03g007030.3	mRNA	1.0413	Up	0.00041632
Solyc02g083320.3	mRNA	-0.73619	Down	0.030878
Solyc03g006870.3	mRNA	1.2665	Up	3.4337e-09
Solyc08g081010.3	mRNA	0.54606	Up	0.027333
Novel00415	mRNA	-4.8197	Down	0.0010842
Solyc06g005780.1	mRNA	2.8405	Up	0.0059142
Solyc11g005330.2	mRNA	-0.74517	Down	0.0012814
Solyc12g042910.2	mRNA	1.7987	Up	2.4603e-13
Solyc08g043140.3	mRNA	1.2595	Up	3.3658e-05
Solyc03g082367.1	mRNA	-1.1751	Down	0.00022845
Solyc08g080400.1	mRNA	2.3711	Up	8.7549e-16
Solyc01g097810.3	mRNA	0.82657	Up	0.00026691
Solyc03g119400.3	mRNA	-0.56575	Down	0.037146
Solyc03g123390.3	mRNA	1.1666	Up	4.2212e-05
Solyc07g064130.2	mRNA	-0.65471	Down	0.0035037
Solyc04g054260.3	mRNA	-0.76179	Down	0.020963
Solyc12g005200.2	mRNA	0.63165	Up	0.044542
Solyc10g083490.2	mRNA	0.63046	Up	0.0084694
Solyc06g060620.3	mRNA	-2.3845	Down	0.023536
Solyc07g054460.3	mRNA	-0.95669	Down	0.043041
Solyc04g081870.3	mRNA	-1.293	Down	1.6726e-08
Solyc10g008280.3	mRNA	-0.98743	Down	0.00010436
Solyc04g014270.3	mRNA	1.8354	Up	0.0049336
Solyc04g064920.3	mRNA	#NAME?	Down	0.011547
Solyc02g078760.1	mRNA	-1.1447	Down	0.012111
Solyc12g013840.2	mRNA	0.74799	Up	0.0044774
Solyc01g005560.3	mRNA	-1.1025	Down	2.3548e-07
Solyc09g065840.3	mRNA	1.2052	Up	0.00077395
Solyc01g105100.3	mRNA	-0.62095	Down	0.018359
Solyc04g074920.2	mRNA	1.0677	Up	0.0012345
Solyc01g009260.1	mRNA	1.4104	Up	0.025595
Solyc07g064350.2	mRNA	-0.58765	Down	0.036937
Solyc01g094790.3	mRNA	-1.0778	Down	2.1501e-06
Solyc09g008430.3	mRNA	-0.99564	Down	0.00026004
Solyc01g103695.1	mRNA	1.2937	Up	0.0044919
Solyc09g005860.3	mRNA	-1.2505	Down	4.7507e-05
Solyc06g048470.3	mRNA	1.2016	Up	1.9184e-07
Solyc06g065900.3	mRNA	-1.2071	Down	3.3531e-07
Solyc11g031970.2	mRNA	0.85937	Up	0.00070668
Solyc08g076450.3	mRNA	-0.50626	Down	0.040997
Solyc07g007670.3	mRNA	1.3273	Up	8.8587e-05
Solyc12g006370.2	mRNA	-0.90543	Down	0.011006
Solyc11g006680.2	mRNA	0.71589	Up	0.0028443
Solyc09g074310.3	mRNA	1.2144	Up	1.9336e-06
Solyc05g010470.3	mRNA	-0.97531	Down	0.00050244
Solyc02g067720.2	mRNA	Inf	Up	0.012155
Solyc09g082510.3	mRNA	0.51827	Up	0.042273
Solyc02g049070.3	mRNA	0.54598	Up	0.028567
Solyc10g038080.2	mRNA	1.5157	Up	9.5107e-07
Solyc07g044760.3	mRNA	-1.1953	Down	9.019e-08
Solyc06g076300.3	mRNA	0.73216	Up	0.043673
Solyc04g079970.3	mRNA	-1.8652	Down	0.0081927
Solyc11g071730.2	mRNA	1.6432	Up	0.0099997
Solyc01g109090.2	mRNA	1.5368	Up	0.04201
Novel00261	mRNA	1.0479	Up	0.0056961
Solyc06g071810.1	mRNA	-1.3384	Down	0.023428
Solyc08g082750.3	mRNA	-0.50701	Down	0.044903
Solyc05g009370.3	mRNA	0.99067	Up	5.1511e-06
Solyc12g096500.2	mRNA	-1.1511	Down	7.455e-08
Solyc03g083710.1	mRNA	-2.1867	Down	0.0046388
Solyc09g092690.3	mRNA	3.1337	Up	0.0024502
Solyc07g042490.1	mRNA	2.4065	Up	3.8403e-07
Solyc01g087070.3	mRNA	-1.2784	Down	0.02222
Solyc03g096460.3	mRNA	-0.93387	Down	0.0015477
Solyc03g098170.3	mRNA	-0.898	Down	0.017866
Solyc08g007130.3	mRNA	1.4131	Up	0.00052825
Solyc04g056590.3	mRNA	0.59972	Up	0.046036
Solyc08g008030.3	mRNA	0.82419	Up	0.0025274
Solyc08g066880.3	mRNA	Inf	Up	0.0045074
Solyc10g086470.2	mRNA	1.2524	Up	2.8464e-07
Solyc05g046270.3	mRNA	-1.4876	Down	0.00010632
Solyc10g084620.2	mRNA	0.76193	Up	0.011687
Solyc02g087400.1	mRNA	-0.70037	Down	0.0025978
Novel00697	mRNA	5.5633	Up	0.0077972
Solyc11g044910.2	mRNA	-3.524	Down	1.6798e-33
Solyc03g116320.3	mRNA	-1.057	Down	0.00055391
Solyc06g072810.3	mRNA	2.0155	Up	0.0089939
Solyc05g014230.3	mRNA	2.0336	Up	0.0209
Solyc01g066760.2	mRNA	1.1123	Up	0.026989
Solyc02g063520.3	mRNA	-1.5246	Down	0.001315
Solyc02g093670.3	mRNA	-2.5955	Down	0.01163
Solyc10g024410.2	mRNA	-0.79325	Down	0.00062724
Solyc06g082070.3	mRNA	1.9074	Up	4.1153e-11
Solyc05g014240.3	mRNA	0.93768	Up	0.00012435
Solyc02g023990.3	mRNA	0.94425	Up	0.00026627
Solyc06g084320.1	mRNA	-0.75904	Down	0.015632
Solyc06g007160.3	mRNA	1.0111	Up	8.3206e-06
Solyc05g010030.3	mRNA	-1.945	Down	0.0027202
Solyc01g098960.2	mRNA	#NAME?	Down	0.022735
Solyc12g006880.2	mRNA	-0.72207	Down	0.017818
Solyc12g010700.2	mRNA	1.5545	Up	0.012992
Solyc12g010060.2	mRNA	-0.84675	Down	0.00019949
Solyc02g068640.3	mRNA	1.3632	Up	1.893e-08
Solyc02g090110.3	mRNA	0.82511	Up	0.015714
Solyc02g082930.3	mRNA	-2.7845	Down	1.3255e-21
Solyc01g096090.3	mRNA	-0.86378	Down	0.00052209
Solyc11g062120.2	mRNA	0.73428	Up	0.024423
Solyc02g087850.1	mRNA	-0.83489	Down	0.00048086
Solyc05g005140.3	mRNA	0.74418	Up	0.0086464
Solyc01g006090.3	mRNA	-0.89443	Down	0.015553
Solyc02g091690.3	mRNA	1.7205	Up	0.0017395
Solyc02g087880.3	mRNA	2.5474	Up	7.1099e-05
Solyc04g006970.3	mRNA	3.5111	Up	0.0051634
Solyc05g008805.1	mRNA	0.67599	Up	0.047889
Solyc09g010997.1	mRNA	1.9817	Up	0.0036896
Solyc12g056040.1	mRNA	-3.7918	Down	4.529e-05
Solyc08g029090.3	mRNA	1.0787	Up	6.1512e-05
Solyc12g019740.2	mRNA	-0.84466	Down	0.0097748
Solyc06g083770.3	mRNA	1.0583	Up	0.0016
Solyc11g008200.1	mRNA	-1.1598	Down	0.010497
Solyc06g073540.3	mRNA	-0.56596	Down	0.022584
Solyc07g053810.3	mRNA	1.0176	Up	0.037547
Solyc03g117510.3	mRNA	-0.97168	Down	9.7187e-05
Solyc04g008120.2	mRNA	-4.2104	Down	0.042349
Solyc10g011670.3	mRNA	-0.6129	Down	0.017773
Solyc08g067950.3	mRNA	-0.73092	Down	0.0065074
Solyc11g066680.2	mRNA	0.61652	Up	0.010049
Solyc05g009970.3	mRNA	-0.51906	Down	0.046456
Solyc03g025850.3	mRNA	-0.73724	Down	0.0014534
Solyc12g036500.2	mRNA	-0.74248	Down	0.032611
Solyc10g007790.3	mRNA	1.6296	Up	0.018189
Solyc04g009800.3	mRNA	-0.65527	Down	0.015622
Solyc07g042170.3	mRNA	1.1846	Up	0.00098316
Solyc07g054690.1	mRNA	1.6826	Up	0.013719
Solyc07g045370.3	mRNA	-1.1466	Down	0.0010933
Solyc10g055650.2	mRNA	-0.85177	Down	0.00030941
Solyc09g082400.2	mRNA	3.7118	Up	0.0078721
Solyc06g036260.3	mRNA	1.1851	Up	2.976e-08
Solyc02g082200.3	mRNA	0.55376	Up	0.023011
Solyc08g066360.3	mRNA	1.2675	Up	4.1605e-08
Solyc02g087950.3	mRNA	0.70245	Up	0.021904
Solyc09g092380.3	mRNA	-1.031	Down	2.028e-06
Solyc03g034000.3	mRNA	-2.7238	Down	2.7715e-08
Solyc04g007730.3	mRNA	3.9797	Up	8.511e-05
Solyc03g013440.3	mRNA	1.6024	Up	0.00065416
Solyc02g090040.2	mRNA	-1.0584	Down	0.0022307
Solyc10g007900.3	mRNA	2.7163	Up	0.00016823
Solyc07g061760.2	mRNA	1.9113	Up	3.1027e-05
Solyc10g052490.2	mRNA	2.2129	Up	1.2326e-07
Solyc03g117300.3	mRNA	0.82241	Up	0.0037861
Solyc11g011440.1	mRNA	-2.2187	Down	0.0023861
Novel00458	mRNA	3.1719	Up	0.048193
Solyc10g084140.2	mRNA	-0.71732	Down	0.0052119
Solyc02g063020.2	mRNA	2.2309	Up	0.0011821
Solyc03g115540.2	mRNA	-0.98197	Down	0.00012904
Solyc09g074630.3	mRNA	-1.7735	Down	0.00047922
Solyc03g083615.1	mRNA	-0.77535	Down	0.0025068
Solyc08g082480.3	mRNA	1.1921	Up	0.0051266
Solyc10g083480.2	mRNA	-0.64852	Down	0.041295
Solyc07g005950.3	mRNA	0.84682	Up	0.00090561
Solyc01g105540.3	mRNA	0.61497	Up	0.010779
Solyc04g079780.3	mRNA	1.138	Up	1.1641e-07
Solyc08g062915.1	mRNA	-0.53342	Down	0.032632
Solyc12g010450.2	mRNA	1.302	Up	0.0082741
Solyc04g005550.2	mRNA	1.238	Up	0.0036192
Solyc07g008140.3	mRNA	2.7294	Up	0.014171
Solyc01g068250.2	mRNA	1.1129	Up	0.039098
Solyc04g080960.3	mRNA	-0.72239	Down	0.032191
Solyc01g090380.3	mRNA	0.94545	Up	0.022559
Solyc04g026235.1	mRNA	0.97302	Up	0.023905
Solyc02g088280.3	mRNA	1.0662	Up	0.014953
Solyc05g005630.3	mRNA	-0.87901	Down	0.024764
Solyc01g103350.3	mRNA	0.57288	Up	0.038615
Solyc04g082000.3	mRNA	1.4936	Up	0.00013712
Solyc05g032770.3	mRNA	0.95484	Up	0.00020419
Solyc05g052640.3	mRNA	1.2373	Up	0.0082737
Solyc09g018010.3	mRNA	0.88046	Up	0.03328
Solyc01g105350.2	mRNA	1.6158	Up	0.00053734
Solyc12g041880.2	mRNA	1.0692	Up	6.1292e-05
Solyc06g051270.3	mRNA	0.58368	Up	0.033146
Solyc05g008610.3	mRNA	-0.85708	Down	0.0010748
Solyc11g008610.2	mRNA	0.84881	Up	0.028132
Solyc07g066020.3	mRNA	0.61797	Up	0.010439
Solyc09g075470.2	mRNA	1.5193	Up	3.0594e-10
Novel00196	mRNA	9.1923	Up	1.3422e-15
Solyc02g091880.3	mRNA	0.61186	Up	0.011457
Solyc07g019650.3	mRNA	0.73853	Up	0.0016702
Solyc11g072440.2	mRNA	0.75922	Up	0.007632
Solyc08g021940.2	mRNA	1.3519	Up	0.014811
Solyc07g032490.3	mRNA	-1.5983	Down	1.7495e-12
Solyc04g008260.3	mRNA	-0.77003	Down	0.042914
Solyc07g052750.1	mRNA	-2.4106	Down	0.005115
Solyc03g096850.3	mRNA	0.62997	Up	0.0070361
Solyc02g079750.3	mRNA	-0.89972	Down	0.0004567
Solyc11g062410.2	mRNA	0.86376	Up	0.00015847
Solyc12g087950.1	mRNA	-1.0187	Down	0.028461
Solyc12g094620.2	mRNA	-3.7228	Down	0.0091953
Solyc06g062550.3	mRNA	7.5857	Up	6.4141e-08
Solyc08g006640.3	mRNA	0.8369	Up	0.00027156
Solyc04g078830.3	mRNA	0.63179	Up	0.010103
Solyc09g066410.2	mRNA	Inf	Up	2.7715e-08
Solyc03g005030.3	mRNA	0.69935	Up	0.0098289
Solyc03g034250.3	mRNA	0.82584	Up	0.011869
Solyc08g075100.3	mRNA	0.69399	Up	0.0060815
Solyc07g006140.3	mRNA	-1.2172	Down	0.048838
Solyc03g025270.3	mRNA	-0.71423	Down	0.024116
Solyc09g074855.1	mRNA	0.58752	Up	0.020558
Solyc03g115560.3	mRNA	-1.2139	Down	2.497e-07
Solyc05g013480.3	mRNA	-0.58529	Down	0.014997
Solyc09g007120.3	mRNA	-1.3429	Down	0.011944
Solyc01g008000.3	mRNA	-1.4819	Down	0.00020583
Solyc10g009070.3	mRNA	-0.71105	Down	0.0079891
Solyc08g066850.3	mRNA	0.8723	Up	0.00021406
Solyc06g082535.1	mRNA	1.7806	Up	3.1702e-11
Solyc07g040660.3	mRNA	1.3771	Up	0.00029436
Solyc10g005290.3	mRNA	-0.58159	Down	0.045261
Solyc04g063350.3	mRNA	1.0267	Up	0.022723
Solyc09g007200.3	mRNA	0.97363	Up	4.2731e-05
Solyc12g014310.2	mRNA	-1.1565	Down	0.013673
Solyc10g085900.2	mRNA	-1.0611	Down	0.017936
Solyc10g086400.2	mRNA	-1.049	Down	0.023142
Solyc01g098450.3	mRNA	1.0353	Up	0.0007827
Solyc06g060570.3	mRNA	4.0793	Up	1.6339e-08
Solyc09g065100.2	mRNA	8.9901	Up	1.2586e-147
Solyc11g069080.2	mRNA	-0.97123	Down	0.00046245
Solyc10g007510.2	mRNA	2.1752	Up	0.02791
Solyc05g006830.3	mRNA	1.5116	Up	4.5159e-05
Solyc08g080200.3	mRNA	0.93509	Up	0.0026747
Solyc02g078810.3	mRNA	1.2139	Up	0.00066793
Solyc10g008710.3	mRNA	-1.7625	Down	0.010795
Solyc08g067020.3	mRNA	0.53824	Up	0.030391
Solyc03g031560.3	mRNA	1.2598	Up	0.007495
Solyc10g055560.2	mRNA	1.7248	Up	0.049782
Solyc05g007170.3	mRNA	-4.9804	Down	0.0039965
Solyc01g080290.3	mRNA	1.0481	Up	3.0726e-05
Novel00289	mRNA	-0.95598	Down	0.0063852
Solyc03g044150.3	mRNA	0.90625	Up	7.9023e-05
Solyc06g069520.3	mRNA	-0.58389	Down	0.021094
Solyc06g075440.2	mRNA	#NAME?	Down	0.0052082
Solyc09g007470.1	mRNA	-0.84151	Down	0.026533
Solyc02g089160.3	mRNA	-1.3482	Down	0.00015126
Solyc10g018600.2	mRNA	0.66899	Up	0.013603
Solyc03g032060.1	mRNA	-1.1348	Down	0.00015381
Solyc08g021820.3	mRNA	-2.624	Down	0.00013269
Solyc01g010830.3	mRNA	0.7252	Up	0.0069581
Solyc08g023500.3	mRNA	0.64614	Up	0.025595
Solyc08g082020.3	mRNA	-0.6623	Down	0.0086616
Solyc02g066980.1	mRNA	3.2776	Up	0.014999
Solyc06g072230.1	mRNA	-1.5961	Down	0.011979
Solyc10g086410.3	mRNA	-1.064	Down	0.0092102
Solyc04g011963.1	mRNA	2.9166	Up	0.0011089
Solyc01g065840.3	mRNA	-1.7458	Down	3.1749e-10
Solyc02g021140.3	mRNA	0.84956	Up	0.00017315
Solyc01g096920.3	mRNA	-0.69999	Down	0.016445
Solyc04g054950.3	mRNA	6.0326	Up	0.00065763
Solyc04g081890.1	mRNA	1.4493	Up	2.2783e-07
Solyc05g053960.3	mRNA	2.3764	Up	0.012663
Solyc02g085100.3	mRNA	1.7489	Up	3.388e-08
Solyc03g119140.3	mRNA	-0.58336	Down	0.014707
Solyc07g062610.3	mRNA	0.59103	Up	0.0156
Solyc05g015047.1	mRNA	-0.70652	Down	0.024561
Solyc03g043760.3	mRNA	-0.61866	Down	0.011399
Solyc03g031890.3	mRNA	-3.436	Down	0.013914
Solyc03g121260.3	mRNA	0.84694	Up	0.00024644
Solyc01g104432.1	mRNA	-1.2738	Down	2.5658e-07
Solyc02g065780.1	mRNA	-1.1113	Down	0.011392
Solyc03g111820.3	mRNA	1.1425	Up	0.0027883
Solyc08g041890.3	mRNA	-0.62287	Down	0.010963
Solyc06g007360.3	mRNA	-0.60546	Down	0.015507
Solyc04g079990.3	mRNA	1.6174	Up	0.045415
Solyc09g011810.3	mRNA	0.86582	Up	0.0088792
Solyc02g071310.3	mRNA	1.119	Up	0.013639
Solyc09g090430.3	mRNA	-1.053	Down	0.021396
Solyc12g013665.1	mRNA	5.0623	Up	0.042914
Solyc01g007860.3	mRNA	-0.76464	Down	0.01406
Solyc04g024960.1	mRNA	-2.2319	Down	7.0296e-07
Solyc02g068300.3	mRNA	-1.9852	Down	0.0099784
Solyc02g067840.3	mRNA	1.0492	Up	0.00019324
Solyc04g011820.1	mRNA	-6.433	Down	4.6542e-14
Solyc02g078660.3	mRNA	-1.9376	Down	0.0064392
Solyc01g007750.3	mRNA	-0.71213	Down	0.0089097
Solyc02g087150.3	mRNA	0.73832	Up	0.0019007
Solyc06g076960.2	mRNA	-2.0792	Down	0.0017516
Solyc03g005015.1	mRNA	1.5206	Up	0.00063082
Solyc07g008540.3	mRNA	0.7492	Up	0.0011011
Solyc08g082345.1	mRNA	-0.80945	Down	0.025059
Solyc06g059870.1	mRNA	-1.2433	Down	0.012405
Solyc10g081040.1	mRNA	-0.98683	Down	0.0015632
Solyc01g110000.3	mRNA	-2.2955	Down	6.5015e-07
Solyc08g028690.3	mRNA	-0.86138	Down	0.0025483
Novel00254	mRNA	0.84819	Up	0.038686
Solyc12g010400.2	mRNA	-1.0519	Down	5.2015e-05
Solyc02g085420.3	mRNA	-0.59892	Down	0.012307
Solyc08g005930.1	mRNA	-1.8418	Down	3.6009e-07
Solyc04g081930.3	mRNA	-0.77071	Down	0.040314
Solyc01g079750.3	mRNA	1.0298	Up	0.019658
Solyc02g071720.3	mRNA	0.96352	Up	0.0040075
Solyc07g043070.3	mRNA	2.933	Up	2.955e-05
Solyc09g009040.3	mRNA	0.88669	Up	0.00023539
Solyc07g043310.3	mRNA	0.85952	Up	0.001229
Solyc08g068390.3	mRNA	0.78683	Up	0.0027706
Solyc04g007070.3	mRNA	-1.1816	Down	1.3568e-06
Solyc01g109780.3	mRNA	0.95479	Up	0.0012892
Solyc04g009050.3	mRNA	-0.51236	Down	0.040515
Solyc00g294237.1	mRNA	#NAME?	Down	0.0024625
Solyc04g076720.2	mRNA	2.8282	Up	7.924e-05
Solyc02g084700.3	mRNA	-0.5228	Down	0.039467
Solyc03g083030.3	mRNA	0.91236	Up	0.0052756
Solyc05g008230.3	mRNA	-1.0506	Down	2.2638e-05
Solyc07g042270.3	mRNA	-0.70259	Down	0.028615
Solyc04g081530.1	mRNA	-2.2817	Down	0.0092022
Solyc06g082760.3	mRNA	0.66511	Up	0.013248
Solyc02g082900.3	mRNA	0.71516	Up	0.034147
Solyc02g055370.3	mRNA	-3.2943	Down	0.020766
Solyc01g095710.3	mRNA	0.86121	Up	0.011409
Solyc06g048510.3	mRNA	-0.90894	Down	0.0046388
Solyc12g017970.1	mRNA	1.5264	Up	4.2502e-05
Solyc01g008140.3	mRNA	-0.72026	Down	0.02088
Solyc01g010580.3	mRNA	-0.82325	Down	0.00034566
Solyc02g082850.3	mRNA	0.96398	Up	0.0001071
Solyc03g078710.2	mRNA	3.3686	Up	8.6083e-07
Solyc02g062000.3	mRNA	-0.56457	Down	0.047775
Solyc10g047930.2	mRNA	0.90045	Up	5.4708e-05
Solyc07g017520.3	mRNA	-1.8285	Down	1.855e-08
Solyc11g045610.2	mRNA	2.6433	Up	5.8621e-05
Solyc07g066520.3	mRNA	-0.65925	Down	0.019486
Solyc01g006940.3	mRNA	0.62684	Up	0.0080886
Solyc03g096860.3	mRNA	-1.0056	Down	0.006938
Solyc09g074560.3	mRNA	1.5182	Up	9.6805e-11
Solyc02g089615.1	mRNA	1.1098	Up	0.00010221
Solyc08g082070.3	mRNA	1.9684	Up	0.00096248
Solyc02g086970.3	mRNA	2.1196	Up	7.7915e-18
Solyc01g009810.3	mRNA	2.4829	Up	0.0047831
Solyc08g060810.3	mRNA	-0.82562	Down	0.0004816
Solyc11g066560.2	mRNA	4.0505	Up	1.2175e-50
Novel00639	mRNA	2.6677	Up	2.5927e-06
Solyc02g071593.1	mRNA	2.5198	Up	0.022556
Solyc11g072710.2	mRNA	-1.1635	Down	5.9319e-08
Solyc04g007210.3	mRNA	-0.91647	Down	7.5712e-05
Solyc09g009590.1	mRNA	-3.1186	Down	0.0007689
Solyc06g075470.2	mRNA	-1.9082	Down	0.00012999
Solyc09g008525.1	mRNA	1.7791	Up	0.014529
Solyc02g084650.3	mRNA	-0.90291	Down	0.00028598
Solyc03g083960.3	mRNA	-1.2333	Down	0.00030725
Solyc10g081680.1	mRNA	-1.6817	Down	6.4744e-10
Solyc07g052490.3	mRNA	4.7558	Up	1.0925e-11
Solyc01g103590.3	mRNA	0.94963	Up	0.0042001
Solyc10g005530.3	mRNA	-0.62771	Down	0.015154
Solyc10g081000.1	mRNA	-2.0227	Down	0.0010464
Solyc04g014210.3	mRNA	-0.88731	Down	0.0011788
Solyc03g111160.3	mRNA	0.93061	Up	0.019652
Solyc10g018520.1	mRNA	-0.71925	Down	0.0053059
Solyc00g128870.3	mRNA	-0.68127	Down	0.029964
Solyc09g091990.3	mRNA	-0.8902	Down	0.023142
Solyc06g084530.3	mRNA	-0.53237	Down	0.041935
Solyc07g043390.3	mRNA	0.92509	Up	0.00090356
Solyc03g095510.3	mRNA	2.0726	Up	0.0078285
Solyc08g006790.3	mRNA	2.8041	Up	0.00086137
Solyc02g092580.3	mRNA	-1.6947	Down	4.3593e-09
Solyc02g081270.3	mRNA	1.2167	Up	0.0030303
Solyc08g075750.3	mRNA	0.81386	Up	0.00030952
Solyc12g015970.2	mRNA	-0.94258	Down	6.7156e-05
Solyc01g098610.3	mRNA	1.3595	Up	2.5068e-06
Solyc08g062940.3	mRNA	5.1659	Up	9.6123e-05
Solyc11g006465.1	mRNA	-1.4409	Down	0.016786
Solyc03g116730.3	mRNA	-0.62753	Down	0.01561
Solyc01g110160.3	mRNA	0.7695	Up	0.027939
Solyc01g105490.3	mRNA	2.1517	Up	1.8935e-08
Solyc08g076520.3	mRNA	-1.1332	Down	2.3933e-05
Solyc04g049750.3	mRNA	5.9342	Up	2.8578e-52
Solyc07g053020.2	mRNA	-0.55977	Down	0.038824
Solyc05g006490.3	mRNA	-1.0301	Down	4.6823e-06
Solyc06g083460.3	mRNA	0.67998	Up	0.011534
Solyc01g107520.3	mRNA	-2.1621	Down	0.026106
Solyc04g016370.3	mRNA	0.64397	Up	0.01569
Solyc11g010990.2	mRNA	1.1147	Up	0.00016696
Solyc02g071285.1	mRNA	-0.86158	Down	0.00037896
Solyc05g055750.3	mRNA	-1.0393	Down	0.029919
Solyc04g005070.3	mRNA	1.5297	Up	5.2314e-12
Solyc08g006605.1	mRNA	1.3637	Up	0.017665
Solyc01g057020.3	mRNA	0.88812	Up	0.017174
Solyc02g090680.3	mRNA	-1.4032	Down	0.00089851
Solyc06g036170.1	mRNA	-0.9625	Down	0.017761
Solyc03g078160.3	mRNA	-0.95782	Down	0.00014404
Solyc06g008160.3	mRNA	0.86697	Up	0.00031341
Solyc07g051890.1	mRNA	#NAME?	Down	0.014188
Solyc04g074760.3	mRNA	1.5234	Up	2.6753e-06
Solyc08g075032.1	mRNA	-2.3586	Down	0.0084436
Solyc06g060360.3	mRNA	1.6059	Up	0.022413
Solyc10g054030.2	mRNA	-0.58527	Down	0.04985
Solyc01g081050.3	mRNA	-0.97145	Down	0.010042
Solyc01g057260.3	mRNA	1.015	Up	0.016181
Solyc03g096380.3	mRNA	0.68564	Up	0.0124
Solyc08g007250.2	mRNA	1.0837	Up	4.4006e-05
Solyc01g104860.3	mRNA	1.4157	Up	0.010566
Solyc05g009300.1	mRNA	-0.87866	Down	0.00015729
Solyc03g114450.3	mRNA	0.53826	Up	0.024825
Solyc04g015440.3	mRNA	0.70508	Up	0.0042475
Solyc12g088190.2	mRNA	-1.3231	Down	0.00036322
Solyc12g007200.2	mRNA	-1.0861	Down	0.033439
Solyc03g120640.3	mRNA	-1.0617	Down	7.6117e-07
Solyc09g083020.1	mRNA	-1.7146	Down	0.039513
Solyc12g094720.2	mRNA	0.61106	Up	0.011197
Solyc03g096770.1	mRNA	-0.63221	Down	0.029328
Solyc02g069410.3	mRNA	0.76056	Up	0.0013545
Solyc02g082400.3	mRNA	-1.0589	Down	0.0046567
Solyc09g042250.1	mRNA	0.88122	Up	0.042576
Solyc06g059850.2	mRNA	#NAME?	Down	0.048964
Solyc10g084000.2	mRNA	-1.5026	Down	0.02147
Solyc02g080530.3	mRNA	-1.4362	Down	0.028976
Solyc01g095030.3	mRNA	-0.81329	Down	0.0028017
Solyc03g123620.3	mRNA	2.659	Up	2.7411e-05
Solyc03g025170.1	mRNA	-0.91166	Down	0.00028521
Novel00482	mRNA	0.93302	Up	0.00066246
Solyc07g049590.3	mRNA	0.87995	Up	0.001822
Solyc06g068460.3	mRNA	-1.0673	Down	0.00018933
Solyc08g078870.2	mRNA	-5.1359	Down	4.0907e-12
Solyc07g066080.3	mRNA	-0.72984	Down	0.0033359
Solyc11g012450.2	mRNA	1.2919	Up	4.1266e-08
Solyc02g091110.3	mRNA	-1.6068	Down	1.7057e-06
Solyc01g009170.3	mRNA	-1.3018	Down	0.0010077
Solyc03g118020.3	mRNA	-0.59443	Down	0.014801
Solyc10g008160.3	mRNA	-1.2114	Down	1.458e-05
Novel00200	mRNA	-1.3085	Down	0.0025394
Solyc07g065840.2	mRNA	-1.366	Down	0.00016095
Solyc03g082510.1	mRNA	-0.82373	Down	0.014765
Solyc02g083640.3	mRNA	2.3918	Up	0.04985
Solyc12g009630.2	mRNA	0.97697	Up	0.0011613
Solyc04g049135.1	mRNA	0.58656	Up	0.024423
Solyc11g017230.2	mRNA	0.78399	Up	0.030309
Solyc08g078695.1	mRNA	1.25	Up	0.014003
Solyc05g006940.3	mRNA	-0.65924	Down	0.02709
Solyc06g005060.3	mRNA	-0.65722	Down	0.0051086
Solyc06g005813.1	mRNA	Inf	Up	4.2189e-05
Solyc03g005660.3	mRNA	-2.0157	Down	0.0007278
Solyc08g061000.3	mRNA	0.58246	Up	0.020066
Solyc02g085490.2	mRNA	-1.1729	Down	0.0074871
Novel00463	mRNA	2.2034	Up	0.0172
Solyc04g064610.3	mRNA	2.0588	Up	0.036419
Solyc02g063410.3	mRNA	-1.6888	Down	0.00038247
Solyc08g078330.3	mRNA	-6.0903	Down	0.029271
Solyc03g119760.3	mRNA	-0.97144	Down	6.1396e-05
Solyc07g054760.1	mRNA	-4.3313	Down	0.010888
Solyc12g020000.2	mRNA	-0.62258	Down	0.011638
Solyc11g007250.2	mRNA	0.89256	Up	0.0048189
Solyc12g036470.2	mRNA	3.374	Up	1.4128e-11
Solyc03g058920.3	mRNA	1.8351	Up	1.6604e-05
Solyc05g016060.3	mRNA	-1.8974	Down	0.00026018
Solyc12g057060.2	mRNA	1.8148	Up	3.3812e-09
Solyc01g094000.3	mRNA	-0.57495	Down	0.032611
Solyc02g071520.3	mRNA	0.79355	Up	0.0077851
Solyc04g017710.3	mRNA	-0.86964	Down	0.013673
Solyc03g097410.1	mRNA	2.146	Up	0.0051795
Solyc01g007150.3	mRNA	-0.59542	Down	0.020349
Solyc01g080300.3	mRNA	0.96016	Up	0.0055551
Solyc12g032955.1	mRNA	1.1811	Up	4.3887e-07
Solyc08g080140.3	mRNA	-0.72108	Down	0.04239
Solyc02g063090.3	mRNA	-0.99056	Down	0.00014622
Solyc06g073230.3	mRNA	-1.2116	Down	1.9947e-06
Solyc11g069040.3	mRNA	0.59615	Up	0.018436
Solyc12g044420.1	mRNA	-1.0819	Down	0.00062139
Solyc11g072450.2	mRNA	0.70184	Up	0.0022356
Solyc02g079870.3	mRNA	-0.87655	Down	0.0099091
Novel00346	mRNA	-5.5302	Down	0.013806
Solyc04g015280.3	mRNA	0.70587	Up	0.049011
Solyc02g063030.3	mRNA	-0.84697	Down	0.000664
Solyc01g008660.3	mRNA	-0.79794	Down	0.040296
Solyc03g113380.3	mRNA	0.68289	Up	0.026621
Solyc04g006950.3	mRNA	-7.2776	Down	6.4621e-09
Solyc12g008840.2	mRNA	-1.7688	Down	5.2314e-12
Solyc12g099650.2	mRNA	-0.8798	Down	7.0304e-05
Solyc11g056650.2	mRNA	-0.67083	Down	0.049498
Novel00442	mRNA	-0.95357	Down	0.026101
Novel00406	mRNA	-0.68185	Down	0.0061437
Solyc07g024000.3	mRNA	2.1003	Up	1.0998e-21
Solyc04g017650.3	mRNA	-1.1161	Down	0.00079382
Solyc07g040710.3	mRNA	5.4355	Up	0.014054
Solyc08g036615.1	mRNA	2.9851	Up	0.044512
Novel00330	mRNA	1.6284	Up	0.014937
Solyc01g107190.3	mRNA	-2.447	Down	9.8865e-08
Solyc01g110150.2	mRNA	1.7328	Up	0.00014722
Solyc11g009080.2	mRNA	-0.76488	Down	0.00061095
Solyc09g010260.3	mRNA	2.3112	Up	5.2553e-07
Solyc10g005730.3	mRNA	-0.51473	Down	0.043821
Solyc07g054280.1	mRNA	1.177	Up	0.0097959
Solyc09g008295.1	mRNA	1.173	Up	0.0001537
Solyc01g088600.3	mRNA	1.0879	Up	3.0246e-06
Solyc03g118330.2	mRNA	-1.6134	Down	0.0033271
Solyc10g084290.2	mRNA	1.3244	Up	0.01338
Solyc04g009540.1	mRNA	0.73025	Up	0.0011628
Solyc12g056530.2	mRNA	0.72111	Up	0.0021257
Novel00018	mRNA	Inf	Up	0.013578
Solyc05g051900.3	mRNA	-1.6635	Down	4.246e-12
Novel00430	mRNA	1.1636	Up	0.03243
Solyc07g044970.1	mRNA	-8.0532	Down	0.013278
Novel00678	mRNA	2.9316	Up	0.011144
Solyc12g056150.2	mRNA	0.72805	Up	0.003408
Solyc10g006530.3	mRNA	0.95098	Up	3.0044e-05
Solyc02g091660.3	mRNA	0.62925	Up	0.036905
Solyc03g044790.3	mRNA	-2.8514	Down	0.03844
Solyc02g094120.3	mRNA	-1.1343	Down	2.0929e-06
Solyc07g053360.3	mRNA	3.2924	Up	7.739e-10
Solyc02g092470.3	mRNA	1.1971	Up	0.0027401
Solyc04g015170.3	mRNA	-0.68447	Down	0.013048
Solyc06g048410.3	mRNA	2.2977	Up	5.3184e-29
Solyc06g072700.3	mRNA	-1.0329	Down	0.039738
Solyc06g043070.3	mRNA	-1.6796	Down	1.8369e-09
Solyc02g071597.1	mRNA	2.27	Up	0.0076349
Solyc12g088530.2	mRNA	0.82074	Up	0.011473
Solyc08g061500.2	mRNA	0.93718	Up	0.002009
Solyc07g045070.3	mRNA	-0.99711	Down	0.00023396
Solyc12g009770.1	mRNA	3.4155	Up	0.045467
Solyc02g065250.2	mRNA	0.64385	Up	0.015013
Solyc01g103785.1	mRNA	1.6201	Up	0.0014893
Solyc03g113010.2	mRNA	0.6619	Up	0.010148
Solyc01g096680.3	mRNA	1.5505	Up	0.00019949
Solyc02g084910.3	mRNA	-3.6312	Down	5.3175e-12
Solyc03g116340.3	mRNA	-0.80949	Down	0.0014583
Solyc11g061980.1	mRNA	5.3084	Up	0.023033
Solyc02g080440.3	mRNA	0.71191	Up	0.0038045
Solyc04g010235.1	mRNA	1.6655	Up	0.0031387
Solyc02g071530.2	mRNA	1.0072	Up	0.013264
Solyc03g111680.3	mRNA	1.3759	Up	0.00050669
Solyc03g118170.3	mRNA	1.0907	Up	6.9193e-05
Solyc07g007620.3	mRNA	1.9378	Up	0.0015519
Solyc04g040130.1	mRNA	3.5908	Up	0.0017925
Solyc12g096200.2	mRNA	#NAME?	Down	0.00017815
Solyc11g071550.2	mRNA	-2.4487	Down	5.5993e-12
Solyc07g052880.3	mRNA	-1.5435	Down	0.012933
Solyc09g009010.3	mRNA	0.71795	Up	0.0049403
Solyc02g068040.3	mRNA	-2.1327	Down	0.00028296
Solyc10g080550.2	mRNA	0.75269	Up	0.019262
Solyc01g096525.1	mRNA	-0.73129	Down	0.01206
Solyc09g055700.3	mRNA	-0.69864	Down	0.032051
Solyc10g087013.1	mRNA	2.1526	Up	0.018361
Solyc02g062600.3	mRNA	0.53082	Up	0.045855
Solyc12g009880.1	mRNA	-3.4523	Down	5.8143e-30
Solyc06g068800.3	mRNA	-1.2841	Down	4.5931e-06
Solyc05g018457.1	mRNA	Inf	Up	0.0086756
Novel00354	mRNA	2.0055	Up	2.3204e-06
Solyc10g078240.2	mRNA	1.7651	Up	3.4439e-15
Solyc09g025260.3	mRNA	1.3914	Up	2.693e-09
Solyc01g097540.3	mRNA	-0.98506	Down	0.0082344
Solyc05g010180.3	mRNA	1.1298	Up	0.00014191
Solyc06g073180.3	mRNA	-0.58571	Down	0.013639
Solyc09g092070.3	mRNA	-1.2193	Down	0.00013288
Solyc12g042480.2	mRNA	-2.1851	Down	0.033138
Solyc03g005450.3	mRNA	-1.5134	Down	0.00094868
Solyc07g051850.3	mRNA	-0.49402	Down	0.047826
Solyc08g013720.3	mRNA	0.69533	Up	0.01794
Solyc02g088230.3	mRNA	-0.5231	Down	0.040395
Solyc08g065310.3	mRNA	-0.69409	Down	0.0052062
Solyc04g014370.3	mRNA	0.92713	Up	0.00013085
Solyc03g095980.3	mRNA	-1.1373	Down	0.0081973
Solyc11g061960.2	mRNA	1.1197	Up	0.0046292
Solyc03g053040.1	mRNA	1.7132	Up	0.0037769
Solyc04g055250.3	mRNA	0.85132	Up	0.024235
Solyc12g089090.2	mRNA	-0.76345	Down	0.0064738
Solyc10g055420.2	mRNA	2.0038	Up	0.0001071
Solyc04g011495.1	mRNA	-0.96135	Down	0.02584
Solyc10g085010.2	mRNA	1.7764	Up	0.0011146
Solyc10g005080.3	mRNA	1.7958	Up	3.8594e-06
Solyc09g009130.3	mRNA	-2.0327	Down	1.0121e-11
Solyc01g108210.3	mRNA	2.5054	Up	4.0191e-23
Solyc03g005090.3	mRNA	-1.28	Down	2.5236e-07
Solyc05g008040.3	mRNA	0.63914	Up	0.031196
Solyc05g032710.3	mRNA	1.5069	Up	0.031593
Solyc05g006730.3	mRNA	-1.02	Down	0.0077851
Solyc06g075160.3	mRNA	-0.55809	Down	0.026677
Solyc01g109460.3	mRNA	-1.12	Down	0.00017765
Solyc06g071580.3	mRNA	1.1788	Up	0.00017202
Solyc02g086460.3	mRNA	-3.3618	Down	0.0037287
Solyc02g067350.3	mRNA	-2.5898	Down	6.8574e-06
Solyc08g081810.3	mRNA	0.9458	Up	0.0020184
Solyc08g065970.3	mRNA	0.55253	Up	0.036582
Solyc09g064800.2	mRNA	0.57231	Up	0.031501
Solyc06g005750.3	mRNA	0.93033	Up	0.0014572
Solyc05g018155.1	mRNA	1.9038	Up	0.0016569
Novel00198	mRNA	7.7293	Up	3.3351e-13
Solyc01g066440.3	mRNA	1.0251	Up	0.011923
Solyc01g107260.3	mRNA	1.9693	Up	0.00041505
Solyc10g083675.1	mRNA	1.1841	Up	0.015687
Solyc06g035860.2	mRNA	1.3774	Up	0.012541
Solyc03g078150.3	mRNA	1.9595	Up	0.001453
Solyc12g099260.2	mRNA	1.1021	Up	8.8791e-07
Solyc08g080170.3	mRNA	1.6831	Up	6.0937e-12
Solyc03g122140.3	mRNA	1.4393	Up	0.001334
Solyc09g063130.3	mRNA	-1.0471	Down	1.2046e-06
Solyc07g055870.3	mRNA	1.2979	Up	0.00089851
Solyc12g009300.2	mRNA	-1.883	Down	0.014988
Solyc07g049550.3	mRNA	-1.6056	Down	0.022502
Solyc10g044840.2	mRNA	0.66509	Up	0.0062476
Solyc08g082190.3	mRNA	-1.6179	Down	0.002892
Solyc02g092650.3	mRNA	-0.68234	Down	0.026759
Solyc02g070420.2	mRNA	1.1355	Up	0.00031597
Solyc08g078000.3	mRNA	0.60548	Up	0.049631
Solyc06g071230.3	mRNA	-0.72418	Down	0.0019752
Solyc02g086900.3	mRNA	1.0058	Up	0.029463
Solyc08g008360.2	mRNA	2.5711	Up	0.0051484
Solyc01g005850.2	mRNA	4.3238	Up	0.0007265
Solyc06g007430.2	mRNA	-1.9416	Down	5.3981e-07
Solyc12g098910.2	mRNA	-1.382	Down	6.0975e-06
Solyc02g069180.3	mRNA	-0.52976	Down	0.048838
Solyc10g078310.2	mRNA	-0.71955	Down	0.0038666
Solyc11g007040.2	mRNA	0.73827	Up	0.011178
Solyc03g114380.3	mRNA	2.6031	Up	3.1293e-06
Solyc09g008270.3	mRNA	2.1686	Up	1.786e-25
Solyc05g050805.1	mRNA	2.6141	Up	9.5703e-05
Novel00258	mRNA	1.0962	Up	0.0010674
Solyc09g074580.2	mRNA	-4.5866	Down	0.0039051
Solyc08g006530.3	mRNA	-0.72716	Down	0.0021951
Solyc01g080240.3	mRNA	-0.77797	Down	0.00069882
Solyc06g053900.3	mRNA	Inf	Up	0.000415
Solyc03g005750.3	mRNA	-0.90006	Down	0.00012904
Solyc03g119310.3	mRNA	-2.2628	Down	4.2378e-05
Solyc01g100250.3	mRNA	1.0419	Up	3.927e-05
Solyc09g055660.2	mRNA	3.2096	Up	6.1512e-05
Solyc12g006160.2	mRNA	-0.7384	Down	0.0050335
Solyc11g008940.1	mRNA	0.80709	Up	0.036381
Solyc02g070580.1	mRNA	0.88626	Up	0.0014773
Solyc03g005120.3	mRNA	-0.76666	Down	0.0019759
Novel00154	mRNA	1.0668	Up	0.021958
Solyc02g089110.3	mRNA	0.71743	Up	0.0085273
Solyc09g064500.3	mRNA	0.81031	Up	0.00028521
Solyc01g110380.3	mRNA	1.5843	Up	5.1081e-11
Solyc07g017730.3	mRNA	0.90303	Up	0.013483
Novel00126	mRNA	-1.8425	Down	0.0032975
Solyc07g053280.3	mRNA	-1.0807	Down	0.0011244
Solyc09g007540.3	mRNA	-0.54531	Down	0.030852
Solyc03g112500.3	mRNA	Inf	Up	6.0682e-09
Solyc03g124060.3	mRNA	0.60356	Up	0.016235
Solyc06g010170.3	mRNA	1.3395	Up	0.00062768
Solyc10g076940.2	mRNA	4.5753	Up	0.0092961
Solyc09g047910.3	mRNA	1.7482	Up	0.0073825
Solyc12g100160.2	mRNA	1.0154	Up	2.1212e-06
Solyc03g120610.3	mRNA	0.95066	Up	0.0073896
Solyc07g047950.1	mRNA	-0.55048	Down	0.047149
Solyc02g076870.3	mRNA	1.0753	Up	3.0575e-05
Solyc12g019095.1	mRNA	1.919	Up	0.0078111
Solyc03g112120.2	mRNA	-1.2303	Down	0.00086494
Solyc03g097460.3	mRNA	-0.64797	Down	0.013906
Solyc02g091280.3	mRNA	0.5632	Up	0.020155
Solyc03g033950.3	mRNA	-0.62363	Down	0.011986
Solyc04g064790.3	mRNA	0.58452	Up	0.033138
Solyc04g063210.3	mRNA	2.4904	Up	8.2054e-06
Solyc09g082690.3	mRNA	4.8231	Up	2.5208e-38
Solyc03g083090.3	mRNA	0.90214	Up	0.000554
Solyc03g113390.3	mRNA	-0.81569	Down	0.0058127
Solyc01g087720.3	mRNA	-0.99138	Down	0.00061482
Solyc12g096900.2	mRNA	-1.0775	Down	0.013718
Solyc07g006500.3	mRNA	-1.6967	Down	0.019601
Solyc03g123460.3	mRNA	-1.702	Down	4.3601e-05
Solyc09g065300.3	mRNA	0.77661	Up	0.0028939
Solyc10g018120.2	mRNA	-2.2713	Down	0.030899
Solyc09g074650.3	mRNA	1.1353	Up	2.5638e-07
Solyc04g015690.3	mRNA	0.74548	Up	0.012529
Solyc09g059020.3	mRNA	-0.57968	Down	0.015457
Solyc09g065900.3	mRNA	0.63027	Up	0.0081985
Solyc11g068830.2	mRNA	-1.4057	Down	0.0045452
Solyc06g007350.3	mRNA	0.84321	Up	0.00028163
Solyc04g005100.3	mRNA	1.7841	Up	5.6469e-14
Solyc01g005410.3	mRNA	-2.2042	Down	4.083e-06
Solyc12g098675.1	mRNA	-1.3287	Down	0.0022254
Solyc12g014530.2	mRNA	0.85393	Up	0.021619
Solyc03g019660.3	mRNA	0.64262	Up	0.047786
Novel00077	mRNA	-1.7223	Down	9.5838e-07
Solyc03g019890.3	mRNA	-1.0354	Down	1.1518e-05
Solyc10g008850.2	mRNA	-1.0421	Down	0.044108
Solyc01g014103.1	mRNA	-1.3975	Down	1.1562e-09
Solyc08g078510.3	mRNA	-0.77215	Down	0.0087046
Solyc06g082940.3	mRNA	-0.68674	Down	0.0028395
Solyc02g085280.2	mRNA	0.82371	Up	0.00040419
Solyc06g071290.3	mRNA	-1.2459	Down	2.7869e-08
Solyc08g007120.3	mRNA	-1.0295	Down	0.013253
Solyc12g006600.2	mRNA	-2.89	Down	0.014156
Solyc09g018020.3	mRNA	1.9562	Up	0.0016836
Solyc06g072250.3	mRNA	-0.78437	Down	0.041393
Solyc03g082560.3	mRNA	0.90795	Up	0.00061908
Solyc01g006240.3	mRNA	0.96117	Up	0.048362
Novel00262	mRNA	0.70225	Up	0.025412
Solyc11g044470.2	mRNA	-0.71761	Down	0.0048741
Solyc06g073320.3	mRNA	-0.70825	Down	0.010617
Solyc12g013710.2	mRNA	-1.441	Down	4.2832e-07
Solyc01g089855.1	mRNA	-1.0882	Down	0.0056609
Solyc03g117540.3	mRNA	1.9968	Up	0.0021601
Solyc02g086960.2	mRNA	4.1398	Up	2.1519e-06
Solyc07g064680.3	mRNA	-0.75384	Down	0.002559
Solyc03g025855.1	mRNA	-0.80744	Down	0.045281
Solyc01g067390.3	mRNA	-0.55069	Down	0.029157
Solyc11g032120.2	mRNA	2.833	Up	0.0025174
Solyc04g070980.3	mRNA	1.091	Up	0.0055229
Solyc05g012700.3	mRNA	1.1503	Up	2.0635e-07
Solyc06g009210.3	mRNA	-0.56329	Down	0.020525
Solyc01g087190.3	mRNA	0.5356	Up	0.031769
Solyc01g102950.3	mRNA	2.0055	Up	3.0739e-17
Solyc01g106320.2	mRNA	-0.88627	Down	0.031774
Solyc03g110930.3	mRNA	-1.5938	Down	0.0072253
Solyc05g025710.1	mRNA	3.1874	Up	0.013432
Solyc08g065220.3	mRNA	1.1222	Up	4.3615e-07
Solyc10g047030.2	mRNA	2.6027	Up	2.5931e-11
Solyc02g070450.2	mRNA	1.2029	Up	0.035026
Solyc10g049970.2	mRNA	-0.57961	Down	0.046307
Solyc02g069680.3	mRNA	1.6415	Up	0.013957
Solyc03g098630.3	mRNA	0.78844	Up	0.016122
Solyc05g007000.3	mRNA	-0.6766	Down	0.040277
Solyc04g045600.3	mRNA	0.70299	Up	0.003856
Solyc08g059760.3	mRNA	0.61969	Up	0.011385
Solyc11g071890.2	mRNA	0.81593	Up	0.0020583
Solyc01g005715.1	mRNA	-1.5746	Down	1.2088e-09
Solyc01g088280.2	mRNA	-1.3299	Down	0.013194
Solyc07g042400.2	mRNA	2.7171	Up	7.0304e-05
Solyc01g057600.3	mRNA	3.1631	Up	0.025763
Solyc02g094750.1	mRNA	4.4834	Up	0.021599
Solyc12g014410.2	mRNA	-1.2751	Down	0.0011287
Solyc02g077550.3	mRNA	-2.1993	Down	0.010575
Solyc01g097870.3	mRNA	-0.53661	Down	0.032034
Solyc03g097340.1	mRNA	0.67629	Up	0.015205
Solyc05g053400.2	mRNA	1.1188	Up	4.4171e-06
Solyc03g111310.3	mRNA	-2.7393	Down	0.0095741
Solyc12g099180.2	mRNA	3.4425	Up	0.0035139
Solyc01g106750.2	mRNA	2.4559	Up	0.0030342
Solyc10g080530.2	mRNA	-0.99465	Down	0.044503
Solyc08g061630.3	mRNA	0.98165	Up	0.00015829
Solyc02g093640.3	mRNA	1.7796	Up	0.014562
Solyc02g079550.2	mRNA	4.7754	Up	1.5148e-09
Solyc06g008030.3	mRNA	-0.65504	Down	0.029726
Solyc03g078500.3	mRNA	Inf	Up	0.013038
Solyc01g100890.3	mRNA	2.1542	Up	3.0006e-05
Novel00183	mRNA	1.1677	Up	0.0047863
Solyc02g084330.3	mRNA	-1.7437	Down	8.3626e-05
Solyc06g074905.1	mRNA	0.69679	Up	0.03914
Solyc06g082155.1	mRNA	0.93148	Up	0.001315
Solyc09g057580.3	mRNA	-1.4498	Down	2.3354e-09
Novel00049	mRNA	1.0198	Up	0.015273
Solyc09g075460.3	mRNA	-0.8123	Down	0.0004614
Solyc05g008870.3	mRNA	-0.58901	Down	0.037123
Solyc11g027830.2	mRNA	1.0785	Up	2.728e-06
Solyc11g067150.2	mRNA	0.80744	Up	0.016026
Solyc04g077270.3	mRNA	0.93131	Up	0.0073646
Solyc11g008680.2	mRNA	-1.023	Down	0.0082685
Solyc01g107200.3	mRNA	-0.93717	Down	0.00015375
Solyc08g006160.3	mRNA	-0.93605	Down	2.1431e-05
Solyc09g072800.3	mRNA	1.4467	Up	0.013735
Solyc05g007490.3	mRNA	-0.71509	Down	0.00576
Solyc03g118090.3	mRNA	0.732	Up	0.030059
Solyc07g041830.3	mRNA	-0.9394	Down	0.00031463
Solyc02g092760.3	mRNA	1.705	Up	8.5092e-08
Solyc07g005860.3	mRNA	0.96562	Up	0.0032705
Solyc02g065370.3	mRNA	-0.71698	Down	0.005586
Solyc06g063290.3	mRNA	0.58524	Up	0.032535
Solyc06g082830.3	mRNA	-0.78267	Down	0.021569
Solyc05g009880.3	mRNA	-0.83806	Down	0.0078921
Solyc02g071420.3	mRNA	6.4271	Up	3.8944e-05
Solyc06g060630.1	mRNA	-1.5717	Down	6.146e-08
Solyc09g082330.2	mRNA	#NAME?	Down	0.021296
Solyc09g064510.3	mRNA	1.1737	Up	0.00012266
Solyc12g007280.2	mRNA	-0.54459	Down	0.032535
Solyc01g091660.3	mRNA	2.5089	Up	0.001024
Solyc02g020900.1	mRNA	-0.85815	Down	0.013603
Solyc10g018907.1	mRNA	1.2334	Up	0.012111
Solyc05g052710.3	mRNA	0.75285	Up	0.00077351
Solyc09g013100.3	mRNA	1.0585	Up	3.2316e-06
Solyc02g036480.1	mRNA	1.9193	Up	0.0099371
Solyc01g079570.3	mRNA	-1.1628	Down	0.0070682
Solyc12g009310.2	mRNA	1.3484	Up	1.3858e-06
Solyc10g074540.1	mRNA	0.99094	Up	0.024304
Solyc05g052715.1	mRNA	-1.1308	Down	2.8256e-06
Solyc09g092580.3	mRNA	5.1356	Up	0.00055637
Solyc11g008900.2	mRNA	0.5397	Up	0.033531
Solyc10g074820.1	mRNA	0.59114	Up	0.041014
Solyc05g051700.3	mRNA	-0.7112	Down	0.0019996
Solyc01g104490.3	mRNA	0.89696	Up	0.0077902
Solyc12g014080.2	mRNA	0.57201	Up	0.041594
Solyc09g091840.3	mRNA	-0.70623	Down	0.006497
Solyc10g007600.3	mRNA	-1.0574	Down	9.6461e-07
Solyc07g008050.3	mRNA	-0.64804	Down	0.044325
Solyc02g082985.1	mRNA	2.7484	Up	6.8951e-11
Solyc02g062690.3	mRNA	-0.89611	Down	0.030416
Solyc01g099650.3	mRNA	0.9442	Up	0.024501
Solyc02g068910.3	mRNA	0.57573	Up	0.0335
Solyc12g038970.2	mRNA	0.68139	Up	0.0099139
Solyc11g072170.2	mRNA	0.66614	Up	0.014707
Solyc05g054850.1	mRNA	-5.7461	Down	7.3348e-11
Solyc03g046547.1	mRNA	1.067	Up	0.0063029
Solyc07g005760.3	mRNA	1.0301	Up	1.3238e-05
Solyc03g031830.2	mRNA	-1.4663	Down	0.00032399
Solyc03g006140.3	mRNA	-0.53922	Down	0.037328
Solyc05g047560.1	mRNA	1.478	Up	0.0020793
Solyc11g042620.2	mRNA	0.56228	Up	0.026866
Solyc08g067440.2	mRNA	1.8406	Up	0.0033271
Solyc10g085555.1	mRNA	0.89503	Up	0.023772
Solyc03g059100.2	mRNA	-0.72352	Down	0.0058256
Solyc09g008640.1	mRNA	0.94367	Up	0.00072262
Solyc07g008170.2	mRNA	-0.73917	Down	0.011147
Solyc03g119305.1	mRNA	-1.0934	Down	1.3404e-05
Solyc01g098990.3	mRNA	0.55454	Up	0.02235
Solyc12g005470.2	mRNA	0.99236	Up	8.5407e-05
Solyc06g011540.3	mRNA	-0.86487	Down	0.0045018
Solyc07g065510.3	mRNA	-0.60053	Down	0.027036
Solyc12g032950.2	mRNA	1.1669	Up	0.00055087
Solyc11g009020.2	mRNA	0.72555	Up	0.0055325
Solyc10g017960.2	mRNA	-4.4175	Down	1.3996e-10
Solyc10g083650.1	mRNA	0.54928	Up	0.023545
Solyc10g086390.2	mRNA	0.90615	Up	0.030506
Solyc12g056920.2	mRNA	-3.433	Down	8.0994e-05
Solyc08g082440.3	mRNA	1.1473	Up	2.5734e-06
Solyc12g049390.2	mRNA	-0.55528	Down	0.044503
Solyc01g067630.3	mRNA	0.74183	Up	0.011244
Solyc10g085490.2	mRNA	-0.73077	Down	0.026047
Solyc02g081010.2	mRNA	-0.75378	Down	0.0035792
Solyc07g006890.1	mRNA	-0.68849	Down	0.036864
Solyc08g067320.2	mRNA	-1.0883	Down	4.5497e-07
Solyc07g041490.2	mRNA	0.63343	Up	0.0098411
Solyc05g056460.3	mRNA	-0.62151	Down	0.03216
Solyc07g063610.3	mRNA	-0.55894	Down	0.023033
Solyc12g010960.2	mRNA	-1.3835	Down	0.0021644
Solyc04g079880.3	mRNA	1.3742	Up	0.009639
Solyc12g041950.2	mRNA	-6.2872	Down	0.01908
Solyc03g005990.3	mRNA	-1.1435	Down	0.002978
Solyc11g007580.2	mRNA	0.74741	Up	0.0035804
Solyc01g107590.3	mRNA	-1.0334	Down	0.039655
Solyc01g111980.3	mRNA	-1.4524	Down	6.9771e-07
Solyc09g065270.3	mRNA	0.84852	Up	0.00084974
Solyc05g013440.3	mRNA	0.51501	Up	0.044558
Solyc01g007920.2	mRNA	-0.81683	Down	0.0022208
Solyc06g082600.3	mRNA	0.87956	Up	0.00027475
Solyc07g005340.2	mRNA	-0.63009	Down	0.013576
Solyc09g065660.3	mRNA	5.0671	Up	5.4963e-15
Solyc08g061270.1	mRNA	1.9795	Up	0.0001352
Solyc09g059675.1	mRNA	5.3933	Up	0.015632
Solyc01g091740.3	mRNA	1.132	Up	4.1432e-05
Solyc12g039070.2	mRNA	-3.796	Down	0.016241
Solyc06g084060.3	mRNA	-0.78777	Down	0.0046082
Solyc09g082490.3	mRNA	0.9309	Up	0.00050953
Solyc01g111650.3	mRNA	-0.85246	Down	0.00018858
Solyc11g011310.2	mRNA	3.4526	Up	1.667e-06
Solyc11g008140.2	mRNA	0.79553	Up	0.044067
Solyc10g083470.2	mRNA	-0.92835	Down	0.002143
Solyc05g056520.3	mRNA	-1.7828	Down	7.2672e-09
Solyc04g078130.3	mRNA	-0.65151	Down	0.016648
Solyc09g011420.3	mRNA	-1.1653	Down	0.0046123
Solyc10g007290.3	mRNA	1.7958	Up	1.3479e-09
Solyc04g011650.3	mRNA	-0.67957	Down	0.028114
Solyc03g078630.3	mRNA	1.1693	Up	0.0037376
Solyc04g024430.3	mRNA	-1.2763	Down	0.0013432
Solyc05g051560.3	mRNA	-1.1159	Down	2.9461e-05
Solyc04g080390.3	mRNA	0.90121	Up	0.00011254
Solyc06g076450.3	mRNA	-2.0671	Down	0.018269
Solyc09g011670.3	mRNA	0.70281	Up	0.036925
Solyc06g005755.1	mRNA	1.0949	Up	0.037222
Solyc07g066150.1	mRNA	-0.7263	Down	0.0014057
Solyc12g098610.2	mRNA	1.6991	Up	0.00026372
Solyc03g117730.3	mRNA	1.4451	Up	0.011392
Solyc02g070630.3	mRNA	-0.8515	Down	0.0012783
Solyc04g076820.1	mRNA	-1.7296	Down	0.0088509
Solyc02g021440.3	mRNA	-0.7085	Down	0.0027489
Solyc05g014260.3	mRNA	-2.3158	Down	0.043041
Novel00179	mRNA	-1.0398	Down	0.028538
Solyc07g026640.2	mRNA	1.0086	Up	0.0046201
Solyc04g009770.3	mRNA	-0.73925	Down	0.0030319
Solyc08g081497.1	mRNA	-0.81718	Down	0.026899
Solyc08g062960.3	mRNA	2.6328	Up	3.0217e-23
Solyc05g006240.3	mRNA	-0.74977	Down	0.0015731
Solyc09g091270.2	mRNA	1.2029	Up	0.0024995
Novel00450	mRNA	-2.0357	Down	0.0021601
Solyc08g078203.1	mRNA	-1.2291	Down	6.5937e-07
Solyc07g062890.3	mRNA	-0.84652	Down	0.017144
Solyc08g075500.3	mRNA	-1.2937	Down	0.0081295
Solyc12g042600.2	mRNA	-2.0483	Down	8.3132e-05
Solyc01g104260.3	mRNA	1.7647	Up	0.0011958
Solyc10g008500.3	mRNA	-1.1626	Down	4.687e-05
Solyc09g015650.3	mRNA	1.1604	Up	2.9828e-06
Solyc12g010870.2	mRNA	-1.439	Down	2.666e-11
Novel00539	mRNA	-1.1828	Down	2.6693e-06
Solyc02g091430.3	mRNA	-0.59107	Down	0.048381
Solyc05g052350.3	mRNA	0.93537	Up	0.0012931
Solyc05g052240.3	mRNA	3.2222	Up	1.646e-38
Solyc02g085025.1	mRNA	6.5078	Up	2.4347e-106
Solyc07g042890.3	mRNA	-0.56217	Down	0.031397
Solyc06g072160.3	mRNA	1.369	Up	3.6741e-08
Solyc06g048850.3	mRNA	1.6371	Up	0.010042
Solyc06g072465.1	mRNA	0.60344	Up	0.0099589
Solyc01g079470.3	mRNA	1.1636	Up	8.1478e-05
Solyc01g079790.3	mRNA	0.75506	Up	0.00089851
Solyc02g067540.3	mRNA	0.63394	Up	0.012026
Solyc04g076960.3	mRNA	1.011	Up	0.00069645
Solyc09g090840.3	mRNA	0.90541	Up	7.9928e-05
Solyc01g034080.1	mRNA	6.2983	Up	0.00010872
Solyc03g096870.3	mRNA	2.6165	Up	3.0838e-06
Solyc06g084120.3	mRNA	1.0316	Up	0.045548
Solyc09g009080.3	mRNA	-1.1588	Down	1.9419e-07
Solyc07g042550.3	mRNA	-0.71428	Down	0.013025
Solyc02g043810.3	mRNA	7.4837	Up	3.9635e-11
Solyc10g086780.2	mRNA	-0.90137	Down	0.0014468
Solyc12g013870.2	mRNA	0.77529	Up	0.0022568
Solyc02g082260.3	mRNA	4.2542	Up	1.4677e-30
Solyc04g051510.1	mRNA	-0.61318	Down	0.013801
Solyc10g053910.2	mRNA	1.0897	Up	0.012029
Solyc10g011770.3	mRNA	0.62557	Up	0.0069942
Solyc09g061930.3	mRNA	0.8198	Up	0.048432
Solyc03g097070.3	mRNA	-0.63575	Down	0.010423
Solyc07g062750.3	mRNA	0.81443	Up	0.0043397
Solyc12g099160.2	mRNA	2.1093	Up	0.00054835
Solyc11g033270.2	mRNA	-0.77931	Down	0.001602
Solyc01g079710.3	mRNA	-0.78998	Down	0.002356
Solyc11g012410.2	mRNA	2.3249	Up	1.1154e-28
Solyc08g008270.3	mRNA	0.59957	Up	0.035026
Solyc12g008730.2	mRNA	0.62777	Up	0.0085507
Solyc04g049130.3	mRNA	0.98662	Up	0.00010131
Solyc09g047900.2	mRNA	1.1176	Up	0.00017046
Solyc03g121920.3	mRNA	-0.75724	Down	0.0041184
Solyc02g072520.3	mRNA	0.58214	Up	0.049059
Solyc04g079470.3	mRNA	-2.3967	Down	2.3548e-07
Solyc10g075020.2	mRNA	1.0938	Up	4.1794e-07
Solyc08g077730.3	mRNA	-0.93418	Down	0.0005893
Solyc02g087790.2	mRNA	-3.6365	Down	5.8791e-14
Solyc12g056620.2	mRNA	1.3361	Up	0.0054694
Solyc06g005110.3	mRNA	-0.74054	Down	0.0050482
Solyc03g098450.3	mRNA	0.68925	Up	0.04621
Solyc07g042000.3	mRNA	1.236	Up	0.026736
Solyc08g082930.2	mRNA	1.2214	Up	0.00043014
Solyc08g081150.3	mRNA	-1.0697	Down	0.00041632
Solyc12g021230.2	mRNA	0.65262	Up	0.006226
Solyc07g063270.3	mRNA	-0.83453	Down	0.0003832
Solyc04g009820.3	mRNA	1.3578	Up	1.1956e-05
Solyc01g099710.3	mRNA	-0.76191	Down	0.0029877
Solyc08g078780.2	mRNA	-0.90933	Down	0.026799
Solyc09g056350.3	mRNA	0.88178	Up	0.00036093
Solyc09g072640.3	mRNA	2.3923	Up	0.013704
Solyc01g098985.1	mRNA	1.2232	Up	0.031401
Solyc06g009780.3	mRNA	1.2024	Up	0.040418
Solyc02g078690.2	mRNA	-5.2312	Down	0.0005597
Solyc03g033750.1	mRNA	Inf	Up	8.3804e-05
Solyc10g007990.3	mRNA	-0.72727	Down	0.0096851
Solyc03g119610.1	mRNA	0.86893	Up	0.0006818
Solyc04g050050.3	mRNA	0.60017	Up	0.02447
Solyc01g009970.3	mRNA	0.64352	Up	0.011085
Solyc05g052780.3	mRNA	-0.8643	Down	0.0002606
Solyc04g009795.1	mRNA	-0.84496	Down	0.024302
Solyc01g068290.3	mRNA	0.84359	Up	0.00071239
Solyc11g013270.2	mRNA	0.85288	Up	0.0096653
Solyc05g009570.3	mRNA	0.76909	Up	0.0048261
Solyc12g011140.2	mRNA	0.89459	Up	0.003792
Solyc09g011360.3	mRNA	0.63206	Up	0.032092
Solyc08g007210.3	mRNA	0.84616	Up	0.045562
Solyc02g090440.3	mRNA	2.2422	Up	0.026642
Solyc01g087670.3	mRNA	-0.75661	Down	0.0091516
Solyc01g097040.3	mRNA	-1.5688	Down	5.9678e-06
Solyc01g108170.3	mRNA	0.82829	Up	0.017462
Solyc01g091260.3	mRNA	-0.74742	Down	0.036856
Solyc01g067550.3	mRNA	0.68173	Up	0.010242
Solyc10g081340.1	mRNA	-0.96265	Down	0.014765
Solyc10g080040.2	mRNA	0.91109	Up	0.0001235
Solyc03g098440.3	mRNA	0.58164	Up	0.043923
Solyc10g050210.2	mRNA	2.9427	Up	0.00013444
Solyc10g006230.3	mRNA	-0.87064	Down	8.8361e-05
Solyc09g065850.3	mRNA	1.8098	Up	0.006065
Solyc03g006400.3	mRNA	0.88601	Up	0.028564
Solyc09g010440.3	mRNA	-0.69395	Down	0.0025009
Solyc03g062790.3	mRNA	0.53668	Up	0.030756
Solyc10g076300.2	mRNA	0.65315	Up	0.039225
Solyc06g075510.3	mRNA	1.5441	Up	1.3242e-11
Solyc08g013940.3	mRNA	1.0137	Up	0.0057895
Solyc04g082420.3	mRNA	-0.91488	Down	0.0001121
Solyc10g049630.2	mRNA	-1.031	Down	0.0049403
Solyc02g082140.3	mRNA	-0.61601	Down	0.015881
Solyc01g103030.3	mRNA	-1.4185	Down	0.0003832
Solyc07g062870.3	mRNA	1.1358	Up	8.469e-08
Solyc01g109210.2	mRNA	-1.199	Down	0.044303
Solyc11g020670.1	mRNA	-2.2931	Down	0.0096867
Solyc02g078320.2	mRNA	-2.2619	Down	0.0031744
Solyc05g012110.3	mRNA	-2.1522	Down	0.00014622
Solyc01g100520.3	mRNA	0.81984	Up	0.00026903
Solyc11g017250.2	mRNA	0.80415	Up	0.0005781
Solyc10g044510.2	mRNA	-1.0471	Down	0.0037148
Solyc01g098920.3	mRNA	-0.59372	Down	0.017593
Novel00663	mRNA	1.6313	Up	0.0006293
Solyc05g014490.2	mRNA	0.76333	Up	0.0094158
Solyc02g078020.3	mRNA	-1.6094	Down	5.7799e-09
Solyc10g083760.2	mRNA	-0.96738	Down	0.040337
Solyc07g042500.3	mRNA	2.1938	Up	3.3903e-21
Solyc09g090460.3	mRNA	0.61584	Up	0.023086
Solyc08g083240.3	mRNA	1.0647	Up	0.0069581
Solyc03g120950.3	mRNA	2.7679	Up	0.00083314
Solyc06g084260.3	mRNA	0.58596	Up	0.044358
Solyc08g068780.2	mRNA	-4.5697	Down	7.4615e-23
Solyc06g072360.3	mRNA	-1.8204	Down	0.018611
Solyc04g072450.3	mRNA	1.5893	Up	1.6187e-09
Solyc07g054940.2	mRNA	3.0806	Up	1.8618e-06
Solyc01g102750.3	mRNA	-0.62729	Down	0.013701
Solyc03g031740.2	mRNA	-0.63296	Down	0.011006
Solyc04g077860.3	mRNA	-3.5992	Down	1.3191e-28
Solyc07g064420.3	mRNA	1.3465	Up	8.511e-05
Solyc03g122340.3	mRNA	-0.78964	Down	0.028491
Solyc01g097460.3	mRNA	1.12	Up	1.4049e-07
Solyc04g045430.3	mRNA	-0.57163	Down	0.049148
Solyc03g114930.3	mRNA	0.82226	Up	0.00022793
Solyc03g095240.3	mRNA	0.73948	Up	0.039005
Solyc01g112070.3	mRNA	1.7636	Up	0.038086
Solyc04g024965.1	mRNA	#NAME?	Down	0.0013343
Solyc01g096800.3	mRNA	-0.77915	Down	0.012559
Solyc09g098030.3	mRNA	-0.87093	Down	0.00013844
Solyc08g066740.3	mRNA	-0.56358	Down	0.043673
Solyc03g019680.3	mRNA	0.62792	Up	0.014746
Solyc03g116200.2	mRNA	3.4969	Up	0.0012037
Solyc07g021750.1	mRNA	-0.99363	Down	0.00071222
Solyc06g071380.3	mRNA	-0.99061	Down	0.028587
Solyc01g087810.2	mRNA	-2.3604	Down	1.1602e-05
Solyc06g050833.1	mRNA	-1.3455	Down	0.033914
Solyc01g066610.3	mRNA	1.407	Up	0.028588
Solyc02g077710.1	mRNA	-1.3122	Down	3.8546e-07
Solyc08g006750.3	mRNA	-1.5642	Down	0.01101
Solyc04g051860.3	mRNA	0.77761	Up	0.0023069
Solyc10g007320.3	mRNA	0.85114	Up	0.012514
Solyc12g006240.2	mRNA	2.3035	Up	3.744e-09
Solyc09g060100.3	mRNA	2.1538	Up	1.8012e-19
Solyc12g096490.2	mRNA	-1.8175	Down	4.4331e-06
Solyc03g111320.1	mRNA	-0.63851	Down	0.011158
Solyc03g111550.3	mRNA	0.80898	Up	0.001681
Novel00317	mRNA	-1.8591	Down	0.00046929
Solyc03g112010.3	mRNA	-0.94903	Down	0.037198
Solyc10g079480.1	mRNA	0.84974	Up	0.00062768
Solyc07g043460.3	mRNA	0.97116	Up	9.1663e-06
Solyc06g064550.3	mRNA	-1.1969	Down	2.4724e-08
Solyc06g068400.3	mRNA	-0.81418	Down	0.0021352
Solyc05g055550.3	mRNA	0.72955	Up	0.0025841
Solyc05g051780.3	mRNA	0.72784	Up	0.022945
Solyc07g049165.1	mRNA	-0.76688	Down	0.01117
Solyc08g008280.3	mRNA	1.3413	Up	0.00021902
Solyc04g007960.3	mRNA	-1.2274	Down	0.016789
Solyc08g062490.3	mRNA	2.3452	Up	0.011923
Solyc01g109980.3	mRNA	0.89695	Up	0.00050437
Solyc12g095760.2	mRNA	-0.89085	Down	0.00013283
Solyc01g081020.1	mRNA	1.1527	Up	0.013483
Solyc03g007330.3	mRNA	0.72259	Up	0.0022609
Solyc04g024340.3	mRNA	1.4552	Up	5.9398e-06
Solyc04g080290.3	mRNA	0.65961	Up	0.03344
Solyc04g009435.1	mRNA	1.0761	Up	0.013248
Solyc10g005050.3	mRNA	-0.58682	Down	0.012018
Solyc03g006050.3	mRNA	0.94069	Up	0.0019243
Solyc07g005530.3	mRNA	-1.4175	Down	0.00064127
Solyc06g051300.3	mRNA	1.5987	Up	0.009341
Solyc12g042950.2	mRNA	1.336	Up	6.1403e-10
Novel00417	mRNA	0.73562	Up	0.016765
Solyc06g082910.3	mRNA	1.2061	Up	0.00032668
Solyc10g079830.2	mRNA	0.80488	Up	0.0040694
Solyc06g007930.3	mRNA	1.1886	Up	8.4358e-06
Solyc12g096470.2	mRNA	-0.68251	Down	0.01469
Solyc11g008590.2	mRNA	-0.67198	Down	0.042349
Solyc02g088210.3	mRNA	2.0065	Up	0.0023069
Novel00566	mRNA	-2.2233	Down	0.0014531
Solyc11g069070.2	mRNA	1.0669	Up	7.3624e-05
Solyc10g084160.2	mRNA	-0.60441	Down	0.037082
Solyc01g105940.3	mRNA	-2.2305	Down	0.00125
Solyc06g084760.2	mRNA	-3.0697	Down	0.0016
Solyc03g097920.1	mRNA	-0.87016	Down	0.00038134
Solyc01g095390.3	mRNA	1.7699	Up	0.00064841
Solyc09g082270.3	mRNA	-5.4227	Down	0.032162
Solyc02g082480.3	mRNA	1.2435	Up	1.9953e-06
Solyc05g053120.1	mRNA	1.4305	Up	1.4912e-06
Solyc06g051520.3	mRNA	-0.84013	Down	0.0034959
Solyc08g081580.3	mRNA	-0.90415	Down	9.5247e-05
Solyc01g112290.3	mRNA	0.72693	Up	0.0015838
Solyc06g075663.1	mRNA	1.5969	Up	0.01586
Solyc03g007290.3	mRNA	0.98987	Up	0.028435
Solyc08g078270.3	mRNA	-0.74176	Down	0.015063
Solyc12g098880.2	mRNA	1.8163	Up	3.3445e-09
Solyc04g015360.3	mRNA	0.90091	Up	0.0039827
Solyc07g005895.1	mRNA	-1.3924	Down	1.3643e-06
Solyc10g084410.2	mRNA	-0.73183	Down	0.0060375
Solyc10g085830.2	mRNA	0.78987	Up	0.00060334
Novel00251	mRNA	-0.98682	Down	0.044067
Solyc07g045140.3	mRNA	5.2072	Up	3.546e-09
Solyc04g070983.1	mRNA	0.68027	Up	0.013826
Solyc08g005050.3	mRNA	0.68512	Up	0.0092588
Solyc04g010250.3	mRNA	-1.7236	Down	3.2179e-08
Solyc12g062340.2	mRNA	8.8534	Up	4.1023e-13
Solyc02g068400.3	mRNA	1.3836	Up	0.014459
Solyc06g069890.3	mRNA	-1.1605	Down	5.5163e-07
Solyc03g098125.1	mRNA	-1.2596	Down	0.0098829
Solyc01g099840.3	mRNA	-2.6975	Down	4.7166e-07
Solyc02g088480.3	mRNA	-0.79305	Down	0.0035523
Solyc01g095930.3	mRNA	-1.9401	Down	0.036864
Solyc10g007840.3	mRNA	0.74629	Up	0.0022229
Solyc02g090265.1	mRNA	1.4135	Up	3.2016e-06
Solyc03g097170.3	mRNA	1.4534	Up	1.04e-05
Solyc01g097340.3	mRNA	1.4528	Up	7.4444e-12
Solyc05g009120.3	mRNA	1.844	Up	0.0011885
Solyc08g083030.3	mRNA	0.85791	Up	0.001048
Solyc02g093440.3	mRNA	-0.7285	Down	0.0038807
Solyc08g006910.3	mRNA	0.85418	Up	0.001207
Solyc01g098540.3	mRNA	-1.3639	Down	0.0017375
Solyc02g082510.1	mRNA	-0.97014	Down	0.00033385
Solyc06g071920.3	mRNA	-0.82978	Down	0.00016427
Novel00145	mRNA	-0.85502	Down	0.00010131
Solyc12g009560.2	mRNA	-1.1214	Down	0.00039847
Solyc06g071510.3	mRNA	-0.98549	Down	0.00075753
Solyc06g008980.3	mRNA	2.0983	Up	0.0031373
Solyc10g050220.2	mRNA	4.3375	Up	9.4832e-12
Solyc11g012180.2	mRNA	0.86977	Up	0.00047489
Solyc01g060470.3	mRNA	-0.53125	Down	0.031894
Solyc08g080250.3	mRNA	0.75876	Up	0.0011418
Solyc11g064830.2	mRNA	0.70546	Up	0.04531
Solyc02g086650.3	mRNA	1.2173	Up	0.00014262
Solyc03g093140.3	mRNA	2.8673	Up	1.7315e-13
Solyc06g068130.3	mRNA	6.0514	Up	3.819e-26
Solyc07g032180.3	mRNA	-0.82935	Down	0.0006262
Solyc05g006680.3	mRNA	0.65896	Up	0.014601
Solyc01g060040.3	mRNA	0.65596	Up	0.013718
Solyc02g089700.3	mRNA	-3.5074	Down	0.028137
Solyc02g084620.3	mRNA	0.95858	Up	0.0016151
Solyc02g088790.3	mRNA	-0.77982	Down	0.0034298
Solyc11g068765.1	mRNA	-1.3151	Down	0.036107
Solyc06g073610.3	mRNA	1.1395	Up	0.0011785
Solyc07g039340.3	mRNA	0.71711	Up	0.0037946
Solyc04g005010.3	mRNA	0.79849	Up	0.0050319
Solyc02g065280.3	mRNA	0.82603	Up	0.00058264
Solyc10g079840.2	mRNA	1.4435	Up	0.00026163
Solyc03g083560.1	mRNA	-1.1801	Down	2.0386e-05
Solyc02g071040.3	mRNA	0.79289	Up	0.0016702
Solyc06g075550.3	mRNA	-1.5527	Down	0.0070553
Solyc02g080470.3	mRNA	0.58129	Up	0.030461
Solyc02g071930.1	mRNA	2.07	Up	0.0018705
Solyc07g063490.3	mRNA	1.1651	Up	0.00017284
Solyc04g082610.3	mRNA	1.3996	Up	0.014877
Solyc10g078860.2	mRNA	-0.8794	Down	0.016748
Solyc01g080050.3	mRNA	2.3992	Up	3.3176e-05
Solyc02g070100.3	mRNA	-1.0937	Down	7.6242e-05
Solyc01g106810.3	mRNA	-1.3079	Down	0.0010168
Solyc01g095980.3	mRNA	1.5701	Up	4.2792e-13
Solyc12g005760.2	mRNA	0.83968	Up	0.00072227
Solyc08g083505.1	mRNA	-1.8907	Down	0.0018505
Solyc02g079270.3	mRNA	1.4209	Up	0.0089691
Solyc01g067750.3	mRNA	0.68396	Up	0.0047795
Solyc02g080200.3	mRNA	-1.2318	Down	0.029596
Solyc03g119640.3	mRNA	0.65269	Up	0.019654
Solyc12g035170.2	mRNA	0.95457	Up	0.013025
Solyc01g091070.3	mRNA	-0.55434	Down	0.039937
Solyc02g078140.3	mRNA	-0.61387	Down	0.012797
Solyc12g095870.2	mRNA	2.1107	Up	0.00097735
Solyc12g095920.2	mRNA	-1.0377	Down	0.00036927
Solyc12g011440.2	mRNA	-1.419	Down	3.0517e-08
Solyc06g076470.3	mRNA	-1.0212	Down	4.5366e-06
Solyc11g066410.2	mRNA	1.2898	Up	1.5446e-08
Solyc03g098430.3	mRNA	-0.74346	Down	0.044649
Solyc01g006950.3	mRNA	2.4229	Up	0.030125
Solyc12g011010.2	mRNA	0.82314	Up	0.011694
Solyc01g066290.2	mRNA	-4.0878	Down	0.0011116
Solyc03g019880.3	mRNA	-0.74385	Down	0.0013295
Solyc06g050500.2	mRNA	-2.6371	Down	3.4341e-07
Solyc01g111240.3	mRNA	-0.53767	Down	0.031785
Solyc12g089147.1	mRNA	-0.77909	Down	0.037629
Solyc06g053910.3	mRNA	-1.3158	Down	7.3311e-05
Solyc12g021313.1	mRNA	1.268	Up	0.0021648
Solyc05g005180.3	mRNA	-0.94319	Down	2.7555e-05
Solyc01g087120.3	mRNA	0.63121	Up	0.0081933
Solyc09g009430.3	mRNA	0.70368	Up	0.0032037
Solyc02g088910.3	mRNA	-0.961	Down	0.00017829
Solyc04g009740.3	mRNA	-0.58154	Down	0.025427
Solyc07g064120.2	mRNA	#NAME?	Down	0.015178
Novel00234	mRNA	0.68457	Up	0.018611
Solyc02g092240.3	mRNA	0.86415	Up	0.0090983
Solyc02g090820.3	mRNA	1.4231	Up	0.030843
Solyc11g045330.2	mRNA	-1.1261	Down	5.4182e-05
Solyc12g088320.2	mRNA	1.3628	Up	2.6683e-09
Solyc06g062430.3	mRNA	2.8388	Up	0.00019271
Solyc03g026250.2	mRNA	1.079	Up	0.0076229
Solyc07g052690.3	mRNA	1.6037	Up	0.00010184
Solyc02g080120.2	mRNA	2.6688	Up	1.5484e-25
Solyc12g009820.2	mRNA	0.75512	Up	0.0063025
Solyc10g018350.2	mRNA	0.5889	Up	0.0332
Solyc03g118780.3	mRNA	0.93902	Up	0.0041353
Solyc01g010500.2	mRNA	3.5575	Up	3.274e-07
Solyc01g009020.3	mRNA	0.78446	Up	0.0061437
Solyc03g063240.3	mRNA	0.57523	Up	0.022034
Solyc05g006010.3	mRNA	0.90007	Up	0.00018537
Solyc06g084540.3	mRNA	0.83453	Up	0.036891
Solyc10g050860.2	mRNA	-1.2539	Down	0.0099097
Solyc06g030470.3	mRNA	0.78811	Up	0.012183
Solyc10g008910.1	mRNA	1.0325	Up	0.033127
Solyc02g084033.1	mRNA	-2.7323	Down	0.044533
Solyc02g078860.3	mRNA	0.89623	Up	0.00033416
Solyc02g086180.3	mRNA	0.48194	Up	0.048158
Solyc09g072750.2	mRNA	-3.073	Down	4.5395e-23
Solyc04g050930.3	mRNA	1.4474	Up	3.3082e-07
Solyc10g044710.2	mRNA	1.1149	Up	5.129e-07
Solyc08g081950.3	mRNA	-2.0753	Down	0.029958
Solyc05g017760.3	mRNA	0.67384	Up	0.0082067
Solyc03g097190.3	mRNA	-0.83183	Down	0.00194
Novel00269	mRNA	3.191	Up	1.059e-06
Solyc10g007710.3	mRNA	2.0027	Up	0.010477
Solyc09g092600.3	mRNA	-0.73733	Down	0.014106
Solyc11g070140.2	mRNA	-1.7568	Down	1.337e-08
Solyc06g082350.3	mRNA	1.5162	Up	0.040025
Solyc05g049950.3	mRNA	-0.86085	Down	0.0002871
Solyc09g007110.3	mRNA	1.0705	Up	0.015065
Solyc02g023950.3	mRNA	0.82862	Up	0.030017
Solyc08g078010.3	mRNA	0.84074	Up	0.00019873
Solyc05g055840.3	mRNA	0.57534	Up	0.042003
Solyc02g093870.3	mRNA	0.99693	Up	0.0032017
Solyc07g066310.3	mRNA	-0.93691	Down	1.5351e-05
Solyc02g085220.3	mRNA	1.2445	Up	1.0366e-07
Solyc05g016390.3	mRNA	0.74911	Up	0.011265
Solyc02g085590.3	mRNA	2.9616	Up	0.0085271
Solyc10g078680.2	mRNA	0.92393	Up	0.0044774
Solyc12g098850.2	mRNA	-1.859	Down	1.603e-17
Solyc10g005300.3	mRNA	-2.2098	Down	0.04239
Solyc06g068390.1	mRNA	-1.9603	Down	0.00021181
Solyc11g068390.1	mRNA	6.3877	Up	0.0010212
Solyc03g097210.3	mRNA	0.51651	Up	0.043809
Solyc12g006120.2	mRNA	0.94052	Up	0.0069084
Solyc03g098010.3	mRNA	6.0391	Up	2.4563e-19
Solyc10g050160.2	mRNA	-1.3713	Down	2.9274e-05
Solyc04g008250.1	mRNA	4.5704	Up	1.1712e-05
Solyc03g044380.3	mRNA	0.61463	Up	0.021865
Solyc06g048600.3	mRNA	2.9808	Up	0.020591
Solyc06g054670.2	mRNA	2.6079	Up	0.0068132
Solyc04g072810.3	mRNA	-0.75795	Down	0.0084148
Solyc01g111260.2	mRNA	-1.6775	Down	2.1421e-05
Solyc10g047360.2	mRNA	-0.6484	Down	0.0097959
Solyc12g006590.2	mRNA	-2.4162	Down	4.1271e-18
Solyc06g074530.1	mRNA	0.72292	Up	0.031774
Solyc02g091030.3	mRNA	-0.54529	Down	0.029273
Solyc05g024430.3	mRNA	1.078	Up	7.3291e-07
Solyc05g010120.3	mRNA	0.61753	Up	0.048504
Solyc01g086860.3	mRNA	-0.77293	Down	0.010963
Solyc04g080160.3	mRNA	-0.57791	Down	0.048878
Solyc09g014380.3	mRNA	-0.81479	Down	0.00054525
Solyc06g054070.3	mRNA	-2.8917	Down	0.0099205
Solyc05g056170.3	mRNA	2.2999	Up	2.9296e-15
Solyc02g081060.3	mRNA	2.6839	Up	0.00019574
Solyc09g005380.2	mRNA	1.115	Up	3.3354e-06
Solyc01g067273.1	mRNA	1.1884	Up	0.00015729
Solyc11g045465.1	mRNA	-2.3409	Down	0.012647
Novel00248	mRNA	-1.5869	Down	0.020285
Solyc06g035530.3	mRNA	-0.78999	Down	0.025819
Solyc10g086500.1	mRNA	1.5397	Up	8.0066e-06
Solyc09g064820.1	mRNA	-3.0569	Down	0.02382
Solyc02g086170.3	mRNA	-0.54379	Down	0.045452
Solyc05g056030.3	mRNA	-3.1944	Down	6.1498e-33
Solyc02g080990.2	mRNA	0.86316	Up	0.00019324
Solyc07g005000.3	mRNA	0.73511	Up	0.0036114
Solyc05g052980.3	mRNA	-1.0645	Down	0.00041732
Solyc06g075650.3	mRNA	-1.9641	Down	2.1431e-05
Solyc07g055200.3	mRNA	-0.65721	Down	0.0073315
Solyc04g078120.3	mRNA	-1.4713	Down	0.0001811
Solyc09g092480.2	mRNA	-0.89943	Down	9.9974e-05
Solyc07g042250.3	mRNA	0.68964	Up	0.025416
Solyc06g034230.2	mRNA	-1.2414	Down	0.0053491
Solyc08g060920.3	mRNA	4.1174	Up	1.3242e-11
Solyc06g008520.3	mRNA	-1.1802	Down	0.01153
Solyc10g005790.3	mRNA	1.0505	Up	0.0036217
Solyc03g058860.3	mRNA	0.57334	Up	0.018611
Solyc08g042030.2	mRNA	1.5589	Up	0.025454
Solyc02g088600.3	mRNA	0.61023	Up	0.029157
Solyc09g031580.3	mRNA	0.57792	Up	0.042349
Solyc06g075640.2	mRNA	2.6142	Up	3.6084e-05
Solyc03g116460.3	mRNA	3.0026	Up	0.00022461
Solyc10g086180.2	mRNA	1.5375	Up	0.00018416
Solyc06g069450.3	mRNA	0.85069	Up	0.0011797
Solyc06g005520.3	mRNA	-1.1362	Down	0.0064376
Solyc04g040210.3	mRNA	-1.2498	Down	0.021915
Solyc06g007670.3	mRNA	0.65676	Up	0.024341
Solyc11g065980.2	mRNA	-0.70919	Down	0.015183
Solyc05g013860.3	mRNA	1.5951	Up	9.7638e-09
Solyc08g005980.3	mRNA	-1.06	Down	3.3579e-06
Solyc12g019550.2	mRNA	-1.0502	Down	1.7875e-06
Solyc03g007110.3	mRNA	0.57729	Up	0.019605
Solyc04g040160.3	mRNA	1.2188	Up	1.7269e-08
Solyc10g006070.3	mRNA	-0.50578	Down	0.049594
Solyc08g082430.3	mRNA	0.54684	Up	0.024732
Solyc05g009470.3	mRNA	0.58145	Up	0.041409
Solyc08g079620.3	mRNA	0.68112	Up	0.0035602
Solyc01g106820.3	mRNA	-4.0413	Down	4.571e-07
Solyc09g064860.3	mRNA	-0.98682	Down	0.0013343
Solyc05g052410.2	mRNA	2.5729	Up	0.014336
Solyc11g005140.1	mRNA	-1.0252	Down	0.00014794
Solyc11g072030.2	mRNA	1.1398	Up	0.007198
Solyc06g007440.3	mRNA	-0.78968	Down	0.011102
Solyc09g007500.3	mRNA	-1.1709	Down	2.8971e-06
Solyc08g005000.3	mRNA	1.3969	Up	0.0022362
Solyc08g066050.3	mRNA	2.0792	Up	7.4369e-06
Solyc06g060830.3	mRNA	-2.1601	Down	5.3901e-11
Solyc02g065070.3	mRNA	-0.94112	Down	0.0001121
Solyc07g064280.3	mRNA	0.64987	Up	0.043718
Solyc07g066180.2	mRNA	-4.982	Down	0.014188
Solyc08g006240.2	mRNA	-1.1845	Down	0.000377
Solyc05g010240.3	mRNA	2.4817	Up	4.9243e-09
Solyc04g051190.3	mRNA	0.86566	Up	0.00099323
Solyc06g054270.3	mRNA	-3.2744	Down	1.0248e-34
Novel00303	mRNA	1.9053	Up	0.00010039
Solyc03g006630.3	mRNA	1.7038	Up	0.024957
Solyc07g054370.3	mRNA	-1.525	Down	0.00067073
Solyc10g078720.2	mRNA	-2.2925	Down	0.025699
Solyc08g008350.3	mRNA	-0.60225	Down	0.016148
Solyc02g065490.3	mRNA	2.7742	Up	1.2998e-13
Solyc11g012640.1	mRNA	0.73882	Up	0.012807
Solyc07g063540.3	mRNA	0.67446	Up	0.0065134
Novel00061	mRNA	2.6955	Up	0.028927
Solyc01g010910.2	mRNA	1.6809	Up	0.032496
Solyc09g007830.3	mRNA	-0.60133	Down	0.029637
Solyc01g011095.1	mRNA	1.2676	Up	0.020299
Solyc06g051200.3	mRNA	0.61577	Up	0.0084436
Solyc05g052300.3	mRNA	0.92942	Up	0.041594
Solyc02g030080.3	mRNA	-0.99731	Down	6.1569e-05
Solyc08g067630.3	mRNA	3.7791	Up	1.1296e-05
Solyc06g063060.3	mRNA	-4.9132	Down	1.0905e-09
Solyc01g104950.3	mRNA	-1.38	Down	7.4114e-11
Solyc06g071280.3	mRNA	-0.97437	Down	6.1396e-05
Solyc06g072610.3	mRNA	-0.58654	Down	0.048713
Solyc01g079590.3	mRNA	-0.79237	Down	0.033907
Solyc05g026490.3	mRNA	2.3452	Up	5.2042e-05
Solyc10g009150.3	mRNA	-5.4628	Down	0.0017883
Solyc03g110860.3	mRNA	-1.7774	Down	3.2951e-14
Solyc01g090890.3	mRNA	7.4531	Up	2.3127e-08
Solyc03g111950.3	mRNA	3.0794	Up	6.7998e-05
Solyc02g077450.3	mRNA	-0.61358	Down	0.024259
Solyc11g012360.2	mRNA	-1.0232	Down	0.00085659
Solyc08g081990.3	mRNA	0.65552	Up	0.010925
Solyc05g046200.3	mRNA	2.1368	Up	0.026859
Solyc01g081620.3	mRNA	6.2955	Up	7.4133e-14
Solyc05g013380.3	mRNA	0.8653	Up	0.0004496
Solyc05g054020.2	mRNA	#NAME?	Down	0.016603
Solyc07g014620.1	mRNA	-2.3334	Down	0.011657
Solyc01g111100.3	mRNA	0.87292	Up	0.0080075
Solyc04g082430.3	mRNA	2.3581	Up	0.00012018
Solyc01g106350.3	mRNA	1.2246	Up	0.00021233
Solyc01g108670.3	mRNA	1.9146	Up	0.00033989
Solyc11g018690.2	mRNA	-0.76388	Down	0.0398
Solyc08g005660.2	mRNA	-2.3925	Down	0.044916
Solyc09g097930.3	mRNA	1.6629	Up	0.0032625
Solyc07g064160.3	mRNA	-0.7663	Down	0.049449
Solyc02g093130.2	mRNA	-1.0605	Down	3.17e-05
Solyc03g123830.3	mRNA	-0.78198	Down	0.0012084
Solyc06g072277.1	mRNA	1.941	Up	0.010435
Solyc04g080040.3	mRNA	-0.7685	Down	0.0010799
Solyc07g038110.2	mRNA	-1.2613	Down	0.01367
Solyc04g082020.3	mRNA	-0.55461	Down	0.046075
Solyc02g068430.3	mRNA	-0.59097	Down	0.015982
Solyc05g009560.3	mRNA	0.85995	Up	0.01117
Solyc04g053020.2	mRNA	-2.4807	Down	0.00072227
Solyc06g007470.3	mRNA	-0.51341	Down	0.040453
Solyc02g032800.1	mRNA	-0.95351	Down	0.021108
Solyc11g069430.2	mRNA	-1.0645	Down	0.0018499
Solyc07g065320.3	mRNA	-1.4635	Down	3.7646e-07
Solyc09g075260.3	mRNA	1.3894	Up	0.00033461
Solyc03g043870.3	mRNA	1.05	Up	0.0045603
Solyc07g063850.3	mRNA	-2.191	Down	0.041914
Solyc01g105990.3	mRNA	0.5606	Up	0.027026
Solyc01g110050.2	mRNA	1.4059	Up	0.0011465
Solyc07g053200.3	mRNA	1.1514	Up	0.0012247
Solyc05g054365.1	mRNA	-0.79189	Down	0.036324
Solyc06g053180.3	mRNA	-0.81301	Down	0.0018033
Solyc02g030120.2	mRNA	0.89447	Up	0.0097546
Solyc07g008760.3	mRNA	-0.97708	Down	0.011222
Solyc03g006320.1	mRNA	-1.3355	Down	0.013455
Solyc03g046270.3	mRNA	2.3953	Up	3.5634e-06
Solyc03g096900.3	mRNA	0.58434	Up	0.020623
Solyc01g110280.3	mRNA	1.6413	Up	2.9229e-08
Solyc05g050790.2	mRNA	#NAME?	Down	0.020511
Solyc01g094570.3	mRNA	0.89136	Up	0.00075784
Solyc03g096760.1	mRNA	-1.0872	Down	0.0026073
Solyc08g042080.3	mRNA	0.76119	Up	0.0019274
Solyc03g007860.1	mRNA	-0.5424	Down	0.040858
Solyc04g071500.3	mRNA	1.0821	Up	0.0094426
Solyc10g081420.2	mRNA	1.6377	Up	1.0651e-09
Solyc01g103660.3	mRNA	2.4416	Up	1.4046e-11
Solyc02g081330.3	mRNA	0.70283	Up	0.0025032
Solyc04g072320.2	mRNA	-4.1275	Down	0.038105
Solyc09g006000.3	mRNA	0.54688	Up	0.030071
Solyc01g006530.2	mRNA	-0.81136	Down	0.031011
Solyc03g006220.3	mRNA	1.3602	Up	1.3858e-06
Solyc11g020780.2	mRNA	-0.53274	Down	0.041271
Solyc04g078460.3	mRNA	2.3089	Up	0.0034124
Solyc12g056980.1	mRNA	-1.7597	Down	6.4124e-15
Solyc01g098030.3	mRNA	-0.65145	Down	0.011638
Solyc09g061280.3	mRNA	1.5494	Up	0.0010775
Solyc11g018620.2	mRNA	0.84188	Up	0.012473
Solyc08g066960.3	mRNA	Inf	Up	0.028733
Solyc04g049790.3	mRNA	-0.69212	Down	0.03376
Solyc09g092560.3	mRNA	1.6922	Up	0.015436
Novel00239	mRNA	-0.8577	Down	0.0018853
Solyc07g008100.3	mRNA	-0.95729	Down	0.0051483
Solyc02g087190.1	mRNA	-0.7871	Down	0.0015654
Solyc11g027840.2	mRNA	1.4301	Up	0.00054778
Solyc02g084370.1	mRNA	2.3472	Up	1.2734e-05
Solyc04g076080.3	mRNA	1.0322	Up	3.4146e-05
Solyc04g016220.3	mRNA	1.0514	Up	3.5505e-05
Solyc03g007070.3	mRNA	0.78916	Up	0.014095
Solyc08g007530.3	mRNA	-1.5294	Down	0.048433
Solyc06g065470.3	mRNA	-0.64885	Down	0.026576
Solyc01g006740.3	mRNA	0.7914	Up	0.012111
Solyc12g056790.2	mRNA	-0.77109	Down	0.004579
Solyc04g008090.3	mRNA	-1.2917	Down	0.045042
Solyc04g080360.3	mRNA	-0.59463	Down	0.044767
Solyc06g068980.3	mRNA	0.55981	Up	0.036523
Solyc01g010460.3	mRNA	1.6247	Up	1.0868e-10
Solyc07g062950.3	mRNA	0.54694	Up	0.038915
Solyc05g011830.3	mRNA	0.70832	Up	0.030323
Solyc01g096050.3	mRNA	-0.68926	Down	0.015801
Solyc08g008230.3	mRNA	-0.6858	Down	0.010317
Solyc01g005140.3	mRNA	1.1499	Up	0.018534
Solyc02g069810.2	mRNA	#NAME?	Down	0.010317
Solyc08g067960.3	mRNA	-0.62193	Down	0.0095644
Solyc10g082000.2	mRNA	1.1602	Up	0.0078954
Solyc11g011160.1	mRNA	-1.9769	Down	1.0075e-10
Solyc08g006320.3	mRNA	-0.79974	Down	0.0038522
Solyc09g074420.3	mRNA	0.95094	Up	2.6223e-05
Solyc08g065420.3	mRNA	1.609	Up	9.0126e-10
Solyc01g111610.3	mRNA	1.2602	Up	0.0092588
Solyc08g014190.3	mRNA	1.6105	Up	0.0032045
Solyc07g007440.1	mRNA	-0.97782	Down	0.041258
Solyc05g047420.3	mRNA	-0.87426	Down	0.004014
Solyc06g074720.3	mRNA	-1.3778	Down	0.027852
Solyc07g007190.3	mRNA	2.1382	Up	0.002629
Solyc00g127670.2	mRNA	0.62143	Up	0.020965
Solyc04g014460.3	mRNA	-0.58506	Down	0.01667
Solyc01g010250.3	mRNA	-0.83901	Down	0.0078331
Solyc02g070810.3	mRNA	1.4894	Up	1.1082e-12
Solyc01g102290.3	mRNA	-1.6526	Down	2.1421e-14
Solyc01g006510.3	mRNA	-0.67093	Down	0.0049848
Solyc12g013580.2	mRNA	0.87569	Up	0.00011757
Novel00393	mRNA	0.83181	Up	0.01586
Solyc03g122360.3	mRNA	0.9668	Up	0.0056838
Solyc11g006460.2	mRNA	-1.4682	Down	0.012871
Solyc03g116290.2	mRNA	-1.4019	Down	0.0094254
Solyc06g054260.1	mRNA	-0.96049	Down	0.0010959
Solyc09g064630.3	mRNA	1.5354	Up	4.316e-13
Solyc02g065610.3	mRNA	-0.88862	Down	0.013483
Solyc07g061950.3	mRNA	-0.67832	Down	0.015029
Solyc12g014220.2	mRNA	1.0395	Up	4.2022e-06
Solyc03g096950.3	mRNA	1.222	Up	1.7202e-07
Solyc02g089493.1	mRNA	2.1758	Up	0.01983
Solyc09g091050.3	mRNA	2.2608	Up	3.8592e-22
Solyc03g007590.3	mRNA	0.61181	Up	0.017104
Solyc04g015020.3	mRNA	-0.50896	Down	0.044916
Solyc01g009040.3	mRNA	1.923	Up	0.00051112
Solyc07g047850.3	mRNA	-0.8452	Down	0.00013531
Solyc08g075520.3	mRNA	-0.69998	Down	0.049594
Solyc04g015450.3	mRNA	0.81347	Up	0.00029597
Solyc08g083350.3	mRNA	0.60019	Up	0.011721
Solyc04g071330.3	mRNA	-0.82028	Down	0.048041
Solyc02g014150.3	mRNA	0.65942	Up	0.0044441
Solyc08g066030.3	mRNA	-1.448	Down	0.024547
Solyc04g077570.1	mRNA	-1.6506	Down	4.3105e-06
Solyc11g062440.2	mRNA	-1.5354	Down	0.00042039
Solyc01g008930.3	mRNA	0.80875	Up	0.00099009
Solyc04g077775.1	mRNA	1.4008	Up	0.01976
Solyc09g082780.3	mRNA	-0.62222	Down	0.018601
Solyc08g005100.3	mRNA	-0.98028	Down	0.027172
Solyc12g007150.2	mRNA	-1.5821	Down	0.014069
Solyc02g070550.3	mRNA	-1.8062	Down	0.0082928
Solyc08g065940.3	mRNA	-2.1015	Down	2.4222e-12
Solyc01g005220.3	mRNA	-1.4051	Down	0.0052041
Solyc06g084450.3	mRNA	2.0126	Up	0.0016695
Solyc05g008460.3	mRNA	0.50343	Up	0.044916
Solyc04g007290.3	mRNA	-1.7341	Down	1.3208e-10
Solyc10g085225.1	mRNA	0.74026	Up	0.0039874
Solyc04g074880.3	mRNA	-0.90064	Down	0.00093033
Solyc06g083750.3	mRNA	0.68206	Up	0.029151
Solyc12g056460.2	mRNA	-2.5154	Down	9.1036e-05
Solyc07g061920.3	mRNA	1.172	Up	7.7829e-05
Solyc09g083200.3	mRNA	2.2151	Up	2.3278e-09
Solyc06g082460.1	mRNA	-1.9165	Down	0.026552
Solyc07g055440.2	mRNA	-1.798	Down	1.3466e-06
Solyc11g045230.2	mRNA	2.044	Up	0.010072
Solyc08g059660.2	mRNA	-0.79895	Down	0.00080789
Solyc08g061595.1	mRNA	2.1676	Up	0.007437
Solyc08g063080.3	mRNA	1.6875	Up	1.102e-15
Solyc08g075210.2	mRNA	1.9665	Up	8.221e-17
Solyc10g011680.3	mRNA	-2.3648	Down	0.0064527
Solyc06g065450.3	mRNA	3.0344	Up	5.1283e-05
Solyc08g082685.1	mRNA	0.53187	Up	0.028238
Solyc01g094950.3	mRNA	-0.78128	Down	0.0076312
Solyc05g007020.3	mRNA	-1.4922	Down	4.2292e-09
Solyc09g065480.2	mRNA	-1.0696	Down	0.0004567
Solyc10g076480.2	mRNA	2.9184	Up	0.00014164
Solyc12g027750.2	mRNA	1.0283	Up	0.0037148
Solyc04g058100.3	mRNA	-1.3736	Down	0.0075967
Solyc10g009400.3	mRNA	-1.386	Down	0.019486
Solyc11g017280.2	mRNA	3.8357	Up	0.015519
Solyc06g073037.1	mRNA	2.9903	Up	3.6247e-06
Solyc01g080640.3	mRNA	0.9644	Up	1.2408e-05
Solyc07g063310.3	mRNA	-0.96107	Down	0.032982
Solyc01g103430.3	mRNA	-1.0643	Down	0.00012942
Solyc07g049530.3	mRNA	2.6444	Up	0.027565
Solyc02g022890.2	mRNA	1.8734	Up	2.0196e-11
Solyc03g080030.3	mRNA	-4.125	Down	0.031169
Solyc10g006130.1	mRNA	-0.89682	Down	0.0036913
Solyc09g091550.3	mRNA	-3.7742	Down	0.040232
Solyc05g054720.3	mRNA	0.79809	Up	0.00044536
Solyc04g078910.3	mRNA	-0.94767	Down	5.8905e-05
Solyc02g061940.3	mRNA	1.2652	Up	0.00023116
Solyc11g061720.1	mRNA	-1.0452	Down	0.0033571
Solyc08g075870.3	mRNA	1.8662	Up	9.3096e-11
Solyc04g005320.3	mRNA	-2.543	Down	0.040999
Solyc09g013160.3	mRNA	1.7815	Up	0.035369
Solyc07g006730.3	mRNA	1.0072	Up	0.0025308
Solyc03g115500.3	mRNA	0.69144	Up	0.020784
Solyc08g080030.3	mRNA	0.93876	Up	0.00018301
Solyc06g060260.3	mRNA	0.72869	Up	0.0019411
Solyc12g006540.2	mRNA	-0.53953	Down	0.041014
Solyc06g068010.3	mRNA	-0.76568	Down	0.0014966
Solyc07g064830.3	mRNA	1.6275	Up	2.0115e-12
Solyc06g008700.3	mRNA	-0.81563	Down	0.0099738
Solyc10g083860.2	mRNA	-0.79202	Down	0.0014037
Solyc01g005690.3	mRNA	-0.75482	Down	0.011695
Solyc11g072790.2	mRNA	2.473	Up	0.034151
Solyc10g076760.2	mRNA	1.6257	Up	3.2785e-05
Solyc02g081810.3	mRNA	-0.7394	Down	0.028461
Solyc02g083410.3	mRNA	-0.6091	Down	0.013318
Solyc02g089620.3	mRNA	2.5197	Up	5.6765e-13
Solyc01g095120.3	mRNA	1.3156	Up	0.0085562
Solyc08g023660.3	mRNA	-1.1084	Down	0.013026
Solyc06g036130.3	mRNA	3.3791	Up	1.5315e-46
Solyc03g119530.3	mRNA	-1.6819	Down	0.00021233
Solyc01g005210.3	mRNA	-1.0841	Down	5.3105e-06
Solyc04g080000.1	mRNA	-0.87985	Down	0.035481
Solyc03g007170.3	mRNA	-0.8141	Down	0.017144
Solyc07g006230.1	mRNA	-2.3603	Down	7.524e-08
Solyc01g096940.3	mRNA	2.0207	Up	6.8941e-06
Solyc11g068620.2	mRNA	2.6073	Up	0.0010659
Solyc02g069290.3	mRNA	-0.55317	Down	0.022526
Solyc07g051820.3	mRNA	0.64262	Up	0.035001
Solyc03g114310.3	mRNA	1.004	Up	0.012071
Solyc02g092523.1	mRNA	1.9674	Up	0.011473
Solyc11g006010.2	mRNA	-1.5432	Down	0.019631
Solyc07g014590.3	mRNA	1.3198	Up	3.6425e-08
Solyc10g051220.2	mRNA	1.2191	Up	0.02082
Solyc01g100240.3	mRNA	0.97867	Up	0.0093236
Solyc08g006720.3	mRNA	-0.65623	Down	0.0049336
Solyc08g079600.3	mRNA	1.5185	Up	4.8937e-11
Solyc08g080360.3	mRNA	-0.59257	Down	0.017935
Solyc08g075710.3	mRNA	-1.0185	Down	0.000195
Solyc02g087230.3	mRNA	0.75911	Up	0.00080913
Solyc11g065530.1	mRNA	-2.0587	Down	0.0012119
Solyc06g053760.3	mRNA	2.1712	Up	8.1735e-07
Solyc04g015830.3	mRNA	-0.74936	Down	0.0014531
Solyc10g005540.3	mRNA	0.85925	Up	0.0022019
Solyc03g082950.3	mRNA	-4.0902	Down	4.9204e-08
Solyc02g064960.3	mRNA	1.3706	Up	1.4997e-08
Solyc01g102980.3	mRNA	1.1392	Up	0.00012182
Solyc12g049510.2	mRNA	0.85679	Up	0.027193
Solyc09g083330.3	mRNA	0.82919	Up	0.00095282
Solyc08g079680.3	mRNA	0.84474	Up	0.00058944
Solyc08g007580.3	mRNA	1.2465	Up	6.4323e-06
Solyc08g068370.3	mRNA	-0.62673	Down	0.021758
Solyc04g078640.2	mRNA	-1.3905	Down	0.0097546
Solyc02g092230.3	mRNA	1.1512	Up	0.039225
Solyc04g072220.3	mRNA	-1.1023	Down	8.5824e-06
Solyc02g093790.3	mRNA	-0.54231	Down	0.032329
Solyc03g026340.3	mRNA	-0.90362	Down	0.0017039
Solyc10g044470.2	mRNA	0.63955	Up	0.014449
Solyc06g068210.2	mRNA	-0.80331	Down	0.042519
Solyc06g084250.3	mRNA	-0.87415	Down	0.0022596
Solyc05g052600.3	mRNA	0.89708	Up	8.6559e-05
Solyc02g091800.3	mRNA	3.0076	Up	0.00022884
Solyc09g066470.3	mRNA	1.0346	Up	1.0496e-05
Solyc12g049540.2	mRNA	-0.89736	Down	0.00081136
Solyc03g025440.3	mRNA	-0.78065	Down	0.01739
Solyc01g102310.3	mRNA	-0.64825	Down	0.0099326
Solyc01g081115.1	mRNA	0.69991	Up	0.048878
Solyc05g009360.3	mRNA	-0.70406	Down	0.0058974
Solyc05g052200.3	mRNA	-0.61155	Down	0.028615
Solyc10g085790.2	mRNA	-0.53735	Down	0.045516
Solyc01g067340.2	mRNA	2.2936	Up	0.00086078
Solyc06g008790.3	mRNA	-2.6828	Down	0.0032838
Solyc07g007780.3	mRNA	-0.72174	Down	0.0053259
Solyc04g076140.3	mRNA	1.009	Up	0.019975
Solyc11g010625.1	mRNA	-1.379	Down	6.6888e-06
Solyc12g057020.2	mRNA	-4.2528	Down	5.0075e-08
Solyc03g120440.2	mRNA	0.5053	Up	0.044303
Solyc07g064870.3	mRNA	1.2523	Up	0.00096468
Solyc01g095580.3	mRNA	-1.4466	Down	4.0462e-11
Solyc11g071960.2	mRNA	1.7406	Up	0.00026163
Solyc04g080920.2	mRNA	7.5843	Up	6.6337e-05
Solyc12g014580.2	mRNA	4.9404	Up	3.6395e-05
Solyc07g047940.3	mRNA	-1.4216	Down	2.8383e-10
Solyc02g092110.3	mRNA	-1.3898	Down	0.041331
Solyc07g056160.3	mRNA	-0.96443	Down	0.0081534
Solyc03g119210.1	mRNA	-1.7869	Down	0.00061671
Solyc08g076230.1	mRNA	-1.2326	Down	0.036582
Solyc04g082200.2	mRNA	-1.4092	Down	0.00033622
Solyc11g066520.2	mRNA	-0.67309	Down	0.01386
Solyc10g084040.2	mRNA	0.94774	Up	3.8062e-05
Solyc09g082650.3	mRNA	-0.55632	Down	0.020643
Solyc07g066410.3	mRNA	-0.71	Down	0.016443
Solyc02g068180.3	mRNA	0.63286	Up	0.017444
Solyc06g073510.3	mRNA	-1.1147	Down	0.010999
Solyc01g009890.1	mRNA	5.6836	Up	0.0050317
Solyc04g007660.1	mRNA	-0.75907	Down	0.04481
Solyc09g010670.3	mRNA	0.97434	Up	0.0017286
Solyc12g056930.2	mRNA	1.9234	Up	1.7374e-12
Solyc06g007570.3	mRNA	0.77586	Up	0.00071064
Solyc10g081910.2	mRNA	-0.59515	Down	0.027036
Solyc04g076850.3	mRNA	-0.83923	Down	0.00019425
Solyc05g007440.3	mRNA	-0.5902	Down	0.035026
Solyc03g115900.3	mRNA	-1.164	Down	4.0667e-08
Solyc01g087820.2	mRNA	-1.6032	Down	0.016124
Solyc05g008900.3	mRNA	0.89487	Up	0.00040031
Solyc06g008780.2	mRNA	2.0246	Up	2.693e-09
Solyc07g055050.3	mRNA	0.7862	Up	0.00053734
Solyc01g094140.3	mRNA	2.7937	Up	0.038824
Solyc12g056190.2	mRNA	1.5676	Up	0.0047863
Solyc12g098740.2	mRNA	-0.52349	Down	0.038824
Solyc01g111950.3	mRNA	1.3198	Up	0.013707
Solyc05g052030.1	mRNA	-1.4917	Down	0.00031901
Solyc11g020290.2	mRNA	-0.87525	Down	0.00069116
Solyc01g105050.3	mRNA	-1.0478	Down	1.1605e-06
Solyc04g076310.3	mRNA	1.8185	Up	0.0012494
Solyc06g073450.3	mRNA	-1.2088	Down	6.4141e-08
Solyc01g091520.3	mRNA	-0.54825	Down	0.041897
Solyc12g098890.2	mRNA	0.58595	Up	0.036365
Solyc07g054080.2	mRNA	-1.1853	Down	3.064e-06
Solyc08g081390.3	mRNA	0.60053	Up	0.027384
Solyc12g005590.2	mRNA	1.9119	Up	0.042592
Solyc02g083470.3	mRNA	-0.84143	Down	0.0021533
Solyc03g006760.3	mRNA	-1.8926	Down	0.0077255
Solyc07g006760.3	mRNA	0.93835	Up	0.0014513
Solyc06g051840.1	mRNA	1.7013	Up	0.00576
Solyc08g014030.1	mRNA	-1.3073	Down	0.0012053
Solyc04g009180.2	mRNA	-0.65201	Down	0.027301
Novel00345	mRNA	0.90869	Up	0.00038804
Solyc12g098370.2	mRNA	-0.84838	Down	0.0048326
Solyc05g006810.3	mRNA	2.7422	Up	1.8451e-05
Novel00156	mRNA	-1.6381	Down	0.0025342
Solyc03g115020.3	mRNA	-0.73425	Down	0.0028477
Solyc09g010000.3	mRNA	-0.91392	Down	0.00055253
Solyc01g067610.3	mRNA	-0.65836	Down	0.032452
Solyc01g095100.3	mRNA	-1.0169	Down	0.011588
Solyc10g082020.2	mRNA	1.5198	Up	0.00020583
Solyc05g054180.3	mRNA	-0.72952	Down	0.0074077
Solyc05g013060.3	mRNA	-1.0363	Down	0.0005164
Solyc09g065200.3	mRNA	-0.60896	Down	0.018223
Solyc07g063440.3	mRNA	-0.63293	Down	0.01667
Solyc03g034380.1	mRNA	-2.093	Down	0.00062924
Solyc02g091930.3	mRNA	-1.2888	Down	0.00052295
Solyc06g072335.1	mRNA	Inf	Up	0.031897
Solyc10g084230.2	mRNA	1.433	Up	0.00052917
Solyc07g008210.3	mRNA	3.0388	Up	1.3616e-05
Solyc07g017820.2	mRNA	-2.5578	Down	0.00094927
Solyc07g014650.3	mRNA	-0.822	Down	0.0022233
Solyc11g069770.2	mRNA	2.1975	Up	0.048504
Solyc03g062700.3	mRNA	1.2334	Up	0.00048518
Solyc01g111630.3	mRNA	0.51831	Up	0.035182
Solyc07g006010.3	mRNA	-0.91884	Down	0.0032296
Novel00470	mRNA	Inf	Up	0.030852
Solyc01g080500.2	mRNA	-0.61926	Down	0.0093612
Solyc05g007100.3	mRNA	1.1562	Up	4.4331e-06
Solyc03g119980.3	mRNA	0.80658	Up	0.0013321
Novel00260	mRNA	1.0192	Up	0.029945
Solyc07g007950.1	mRNA	0.93256	Up	0.013103
Solyc05g054580.3	mRNA	-0.49674	Down	0.049623
Solyc03g117940.3	mRNA	-0.6158	Down	0.016373
Solyc03g082620.3	mRNA	2.1897	Up	3.1141e-24
Solyc07g052590.1	mRNA	1.8265	Up	2.928e-05
Solyc02g088350.3	mRNA	0.64547	Up	0.0058303
Solyc05g050350.2	mRNA	6.867	Up	4.8387e-07
Solyc12g096870.1	mRNA	-2.6152	Down	2.0819e-08
Solyc07g042520.3	mRNA	-4.5281	Down	6.8941e-06
Solyc06g071990.3	mRNA	-1.7633	Down	1.5572e-10
Solyc11g042500.2	mRNA	1.15	Up	0.0033947
Solyc01g091320.3	mRNA	0.95267	Up	3.9015e-05
Solyc05g054570.3	mRNA	-0.86193	Down	0.0022758
Solyc10g083950.1	mRNA	-2.4827	Down	2.5326e-10
Solyc02g079190.3	mRNA	-0.89762	Down	0.0028307
Solyc05g056385.1	mRNA	-0.7911	Down	0.0044301
Solyc06g050630.3	mRNA	1.436	Up	0.00046892
Solyc01g105165.1	mRNA	1.263	Up	2.4373e-08
Solyc03g117580.3	mRNA	-1.1956	Down	0.0057538
Solyc01g091120.3	mRNA	-0.58098	Down	0.026905
Solyc01g068590.3	mRNA	0.64239	Up	0.0079223
Solyc01g094660.3	mRNA	1.2228	Up	0.00021448
Solyc04g079410.3	mRNA	-1.1938	Down	0.0023071
Solyc04g054710.3	mRNA	0.84377	Up	0.00034677
Solyc09g009690.3	mRNA	-0.69885	Down	0.0089828
Solyc11g020040.2	mRNA	-1.7362	Down	1.2142e-06
Novel00414	mRNA	0.91371	Up	0.0018924
Solyc06g005200.3	mRNA	-0.88863	Down	0.013222
Solyc12g056940.2	mRNA	1.0478	Up	3.1316e-06
Solyc06g065190.1	mRNA	0.96213	Up	0.0039783
Solyc03g115980.1	mRNA	-0.48977	Down	0.046849
Solyc09g008520.3	mRNA	0.9339	Up	0.039467
Novel00436	mRNA	-1.039	Down	0.032452
Solyc10g044720.2	mRNA	0.77544	Up	0.015183
Solyc01g094910.3	mRNA	-1.0936	Down	0.02992
Solyc12g088160.2	mRNA	Inf	Up	0.038139
Solyc08g068530.3	mRNA	-1.4242	Down	0.0012624
Solyc12g008420.2	mRNA	-0.74726	Down	0.0039324
Solyc07g056280.3	mRNA	-1.3209	Down	0.022595
Solyc08g007805.1	mRNA	-1.5761	Down	0.01021
Solyc11g044450.2	mRNA	-1.8691	Down	3.89e-13
Solyc06g036000.3	mRNA	-0.67717	Down	0.020655
Solyc11g007710.2	mRNA	1.2419	Up	0.0042958
Solyc07g042830.3	mRNA	1.7699	Up	0.00039956
Solyc09g090105.1	mRNA	-0.64918	Down	0.036381
Solyc11g040222.1	mRNA	0.73117	Up	0.014988
Solyc10g055410.2	mRNA	-0.76287	Down	0.0030201
Solyc01g079230.3	mRNA	1.292	Up	0.017451
Solyc03g116610.3	mRNA	1.7408	Up	0.0098048
Solyc06g052055.1	mRNA	2.9335	Up	0.0041259
Solyc07g045145.1	mRNA	1.7422	Up	0.004607
Solyc09g089580.3	mRNA	-1.8119	Down	0.00013051
Solyc03g093890.3	mRNA	2.111	Up	0.031493
Solyc07g014610.3	mRNA	0.95897	Up	0.0098289
Novel00628	mRNA	-2.3066	Down	0.0012736
Solyc06g074390.3	mRNA	1.1902	Up	0.0067972
Solyc10g080490.2	mRNA	-1.2937	Down	1.0066e-08
Solyc12g099360.2	mRNA	-4.0353	Down	0.01976
Solyc12g089180.2	mRNA	1.0197	Up	2.9741e-05
Solyc10g079640.2	mRNA	0.91254	Up	0.038612
Solyc01g067460.2	mRNA	-4.4427	Down	0.00013912
Solyc04g080880.3	mRNA	0.67803	Up	0.0069581
Solyc01g086650.3	mRNA	0.6639	Up	0.021557
Solyc11g069780.2	mRNA	-0.90582	Down	0.001188
Solyc02g065010.1	mRNA	-1.5046	Down	0.00097713
Solyc03g117420.3	mRNA	-1.346	Down	0.00021316
Novel00440	mRNA	-1.1745	Down	0.0076312
Solyc03g064010.3	mRNA	1.3229	Up	1.1068e-06
Solyc01g107070.3	mRNA	-2.7978	Down	0.016445
Solyc03g025720.3	mRNA	-0.62827	Down	0.016223
Solyc04g076200.3	mRNA	-0.95521	Down	0.00027156
Solyc12g015690.2	mRNA	0.81272	Up	0.017742
Solyc12g005480.2	mRNA	2.6647	Up	2.0337e-08
Solyc03g006360.3	mRNA	-11.009	Down	2.8202e-09
Solyc03g031990.3	mRNA	1.5322	Up	0.014967
Solyc01g103480.3	mRNA	-0.52839	Down	0.037699
Solyc01g107100.3	mRNA	-3.2217	Down	2.8275e-05
Solyc03g093480.3	mRNA	-0.64925	Down	0.014145
Solyc01g112080.3	mRNA	0.68041	Up	0.023363
Solyc02g067120.3	mRNA	0.58725	Up	0.017462
Solyc07g053495.1	mRNA	-1.9572	Down	0.0026456
Solyc12g097010.2	mRNA	2.6776	Up	4.2598e-28
Solyc02g061820.3	mRNA	0.93667	Up	5.6888e-05
Novel00589	mRNA	Inf	Up	0.0023069
Solyc03g044220.1	mRNA	-1.0893	Down	5.1772e-05
Solyc05g015500.3	mRNA	-1.0456	Down	0.043652
Solyc08g006780.3	mRNA	0.68497	Up	0.0038181
Solyc07g056020.3	mRNA	0.58642	Up	0.013748
Solyc06g074200.3	mRNA	-1.0582	Down	9.186e-07
Solyc10g079190.2	mRNA	-1.1547	Down	0.049656
Solyc04g008990.3	mRNA	0.92794	Up	0.00025359
Solyc05g055960.1	mRNA	1.0226	Up	0.043995
Solyc12g088280.2	mRNA	-0.84444	Down	0.00089837
Solyc04g055260.3	mRNA	4.9509	Up	3.96e-13
Solyc06g005890.3	mRNA	-1.1707	Down	0.00032752
Novel00709	mRNA	0.86392	Up	0.0040943
Solyc06g082120.3	mRNA	-0.64948	Down	0.014203
Solyc04g078850.3	mRNA	1.1641	Up	1.7429e-07
Solyc05g009690.3	mRNA	-0.62073	Down	0.01259
Solyc08g061480.3	mRNA	1.5686	Up	1.6684e-06
Solyc02g021067.1	mRNA	1.6026	Up	0.007706
Solyc02g071250.3	mRNA	-0.69085	Down	0.0090381
Solyc02g089065.1	mRNA	-0.73253	Down	0.037338
Solyc06g069370.3	mRNA	1.1491	Up	0.0087697
Solyc03g115470.3	mRNA	-0.5804	Down	0.045288
Solyc02g084570.3	mRNA	-0.64729	Down	0.016748
Solyc10g047050.2	mRNA	0.6068	Up	0.01477
Solyc03g007050.3	mRNA	1.7084	Up	0.022273
Solyc04g049340.3	mRNA	2.1462	Up	1.8647e-16
Solyc05g013240.3	mRNA	-1.1877	Down	9.4408e-05
Solyc06g084130.3	mRNA	-2.7861	Down	0.018979
Solyc08g081320.3	mRNA	-0.76709	Down	0.0011697
Solyc08g078200.2	mRNA	0.81079	Up	0.031382
Solyc07g041770.1	mRNA	1.542	Up	0.00038602
Solyc04g014720.3	mRNA	-0.55258	Down	0.027301
Solyc02g055467.1	mRNA	1.1696	Up	0.010862
Solyc12g089000.2	mRNA	-0.8961	Down	0.030297
Solyc12g007060.1	mRNA	-1.414	Down	0.047144
Solyc09g098095.1	mRNA	-1.3507	Down	2.2816e-08
Solyc09g010520.3	mRNA	-1.0407	Down	0.017514
Solyc12g019290.1	mRNA	-0.67849	Down	0.02082
Solyc09g042750.3	mRNA	0.74704	Up	0.0078877
Solyc05g008840.2	mRNA	2.3154	Up	0.0012287
Solyc03g118325.1	mRNA	-1.1542	Down	0.046974
Solyc05g007940.3	mRNA	3.1926	Up	0.014095
Novel00329	mRNA	0.80255	Up	0.038824
Solyc07g005810.3	mRNA	-0.50638	Down	0.04837
Solyc09g076020.3	mRNA	0.58801	Up	0.02212
Solyc08g061820.3	mRNA	-0.65551	Down	0.0095267
Solyc01g087780.2	mRNA	-1.5289	Down	0.0012914
Novel00449	mRNA	2.1089	Up	1.0034e-10
Solyc01g100900.3	mRNA	1.0591	Up	0.00040142
Solyc06g054240.3	mRNA	1.6366	Up	0.0012405
Solyc02g090840.3	mRNA	-1.0276	Down	0.0073804
Solyc08g076880.3	mRNA	-1.3335	Down	0.041453
Novel00455	mRNA	0.86379	Up	0.0048528
Solyc06g084030.3	mRNA	1.3559	Up	0.00039819
Solyc09g031790.3	mRNA	1.1434	Up	1.1272e-05
Solyc10g074440.2	mRNA	-5.7052	Down	0.0017945
Solyc12g056340.2	mRNA	-0.89325	Down	0.0046577
Solyc02g069390.2	mRNA	1.8906	Up	0.00011893
Solyc07g056010.3	mRNA	-0.77873	Down	0.01278
Solyc12g096560.2	mRNA	-0.77827	Down	0.013673
Solyc03g046203.1	mRNA	-1.5254	Down	0.0077256
Solyc08g045780.3	mRNA	0.68189	Up	0.0053304
Solyc04g009350.3	mRNA	0.89619	Up	0.00014191
Solyc10g005200.3	mRNA	0.66256	Up	0.014188
Solyc12g094580.2	mRNA	-1.0447	Down	0.00025056
Solyc07g055020.3	mRNA	-0.60032	Down	0.033479
Solyc07g047960.3	mRNA	-1.1391	Down	0.0038954
Solyc08g077060.3	mRNA	-0.61342	Down	0.017411
Solyc12g096880.2	mRNA	-1.1642	Down	0.020008
Solyc07g064970.3	mRNA	-1.1947	Down	4.9204e-08
Novel00356	mRNA	1.1643	Up	0.0010271
Solyc12g013690.2	mRNA	-2.108	Down	0.0071707
Solyc02g077280.3	mRNA	0.77003	Up	0.0010763
Solyc02g094445.1	mRNA	-0.92184	Down	0.00172
Solyc09g018850.3	mRNA	0.86046	Up	0.048629
Solyc01g091830.3	mRNA	2.3792	Up	6.062e-11
Solyc06g051260.3	mRNA	-1.1691	Down	0.00025127
Solyc12g006630.2	mRNA	-1.0846	Down	0.00099965
Solyc09g098160.3	mRNA	2.1159	Up	0.00576
Solyc02g062230.1	mRNA	-1.7684	Down	0.00083769
Solyc06g082150.3	mRNA	1.9105	Up	9.9853e-08
Solyc07g054580.3	mRNA	-0.88145	Down	0.00033178
Solyc04g074990.3	mRNA	1.2534	Up	1.4925e-07
Solyc02g063542.1	mRNA	1.4173	Up	0.0008
Solyc05g053660.2	mRNA	0.78799	Up	0.016386
Solyc04g051370.3	mRNA	-0.51052	Down	0.045548
Solyc12g098580.1	mRNA	4.2303	Up	1.7677e-05
Solyc05g007470.3	mRNA	-0.97436	Down	0.003488
Solyc03g120980.3	mRNA	-1.0969	Down	0.0001071
Solyc04g071565.1	mRNA	0.73472	Up	0.0016611
Solyc09g015360.3	mRNA	0.84249	Up	0.00028504
Solyc05g026310.3	mRNA	1.3668	Up	2.4437e-06
Solyc03g005620.3	mRNA	2.219	Up	3.0278e-05
Solyc01g091620.3	mRNA	0.56924	Up	0.036565
Solyc11g013300.2	mRNA	1.0862	Up	0.01143
Solyc02g071475.1	mRNA	Inf	Up	0.00049768
Solyc09g092430.3	mRNA	-1.2294	Down	0.011463
Solyc04g049350.3	mRNA	0.97874	Up	1.3853e-05
Solyc01g096240.3	mRNA	0.53718	Up	0.025871
Solyc10g008120.3	mRNA	-2.1478	Down	0.033531
Solyc11g044260.2	mRNA	2.0852	Up	1.3182e-07
Solyc03g032070.3	mRNA	-0.65012	Down	0.017444
Solyc06g007510.3	mRNA	-1.1219	Down	0.004569
Solyc12g094410.2	mRNA	-0.91473	Down	0.014669
Solyc10g076290.2	mRNA	1.2106	Up	0.00246
Solyc03g053023.1	mRNA	1.178	Up	9.8019e-07
Solyc09g097780.3	mRNA	-3.282	Down	1.7732e-12
Solyc03g093830.3	mRNA	-1.0479	Down	7.3036e-06
Solyc09g014300.3	mRNA	3.2381	Up	0.00022845
Solyc06g065390.3	mRNA	0.49393	Up	0.041757
Solyc03g116690.3	mRNA	2.0953	Up	0.045317
Solyc07g049240.3	mRNA	-3.7514	Down	0.00070461
Solyc08g082180.3	mRNA	-0.71267	Down	0.0085047
Solyc06g006010.2	mRNA	-4.3222	Down	0.0068162
Solyc08g006890.3	mRNA	-1.1445	Down	7.2755e-08
Solyc00g080750.3	mRNA	-2.5498	Down	0.00017161
Solyc05g007760.1	mRNA	2.0976	Up	0.047806
Solyc08g079180.3	mRNA	1.6119	Up	4.6063e-09
Solyc06g060340.3	mRNA	1.0453	Up	1.1792e-05
Solyc03g118840.3	mRNA	0.63911	Up	0.010076
[truncated: 3,126 more rows]
