# Supplementary material for: Genome-Wide Identification of Circular RNAs in Response to Low-Temperature Stress in Tomato Leaves
Source: Front Genet. 2020 Nov 5;11:591806. doi: 10.3389/fgene.2020.591806 (PMC7674948; doi:10.3389/fgene.2020.591806)
Supplement: Supplementary Table 4 — The predicted targets of miRNA and the annotation of the corresponding genes. [file Table_4.XLSX]

## Sheet: Annotations of the targets
Source	Target	Description
novel_mir650	SL3.0ch11:9811106|9814756	-
novel_mir650	Solyc04g081230.3	TLD-domain containing nucleolar protein (AHRD V3.3 *** AT5G39590.1)
novel_mir650	Solyc03g097650.3	NAC domain protein (AHRD V3.3 *** B2ZGQ7_SOYBN)
novel_mir650	Solyc01g079630.3	Sucrose-phosphatase-related family protein (AHRD V3.3 *** B9GSG4_POPTR)
novel_mir650	Solyc01g096240.3	plant/protein (AHRD V3.3 *** AT3G61870.1)
novel_mir650	Solyc08g077500.3	Pleckstrin (PH) domain-containing protein isoform 1 (AHRD V3.3 *** A0A061G2P4_THECC)
novel_mir650	Solyc04g082900.3	BUB1-related (AHRD V3.3 *** A0A061FST1_THECC)
novel_mir650	Solyc04g082000.3	Phospholipase D (AHRD V3.3 *** K4BVS9_SOLLC)
novel_mir650	Solyc12g094410.2	MAP kinase kinase kinase 88
novel_mir650	Solyc01g103510.3	60S ribosomal protein L3 (AHRD V3.3 *** W9S5Y9_9ROSA)
novel_mir650	Solyc12g041880.2	Protein NEOXANTHIN-DEFICIENT 1 (AHRD V3.3 *** NDX1_SOLLC)
novel_mir650	SL3.0ch02:20733850|20737090	-
novel_mir650	Solyc09g075470.2	LOW QUALITY:DnaJ-like protein (AHRD V3.3 *** Q8H2B1_SOYBN)
novel_mir650	Solyc12g009250.2	Chaperonin (AHRD V3.3 *** Q69QD5_ORYSJ)
novel_mir650	Solyc03g111640.3	Programmed cell death 4 (AHRD V3.3 *** A0A0B0N0N9_GOSAR)
novel_mir650	Solyc03g097030.3	4-coumarate--CoA ligase
novel_mir650	Solyc07g064030.3	Kinesin-like protein (AHRD V3.3 *** K4CH86_SOLLC)
novel_mir650	Solyc04g008260.3	PURPLE ACID PHOSPHATASE family protein (AHRD V3.3 *** U5G823_POPTR)
novel_mir650	Solyc02g088780.3	Pentatricopeptide repeat-containing family protein (AHRD V3.3 *-* B9GRF3_POPTR)
novel_mir650	Solyc06g035620.3	GRAS family transcription factor (AHRD V3.3 *** D4QD66_DIACA)
novel_mir650	Solyc01g080400.3	Protein phosphatase 2C family protein (AHRD V3.3 *** AT3G06270.1)
novel_mir650	Solyc03g121870.3	Methyltransferase-like protein (AHRD V3.3 *** A0A103XXH9_CYNCS)
novel_mir650	Solyc01g105970.3	Magnesium-dependent phosphatase 1 (AHRD V3.3 *** A0A0B0NEK9_GOSAR)
novel_mir650	Solyc04g070985.1	adenine phosphoribosyl transferase 3 (AHRD V3.3 -** AT4G22570.2)
novel_mir650	Solyc05g012650.3	T-box transcription factor, putative (DUF863) (AHRD V3.3 *** AT1G69360.1)
novel_mir650	Solyc05g008560.2	-
novel_mir650	Solyc12g099780.2	RPM1-interacting protein 4 (RIN4) family protein (AHRD V3.3 *-* AT5G19473.1)
novel_mir650	Solyc03g083147.1	Defective in meristem silencing 3 (AHRD V3.3 *** A0A061G2F1_THECC)
novel_mir650	Solyc01g106750.2	Transmembrane protein, putative (AHRD V3.3 *** G7JJ78_MEDTR)
novel_mir650	Solyc02g063090.3	T-complex protein 1 subunit zeta 1 (AHRD V3.3 *** TCPZA_ARATH)
novel_mir650	Solyc08g013850.1	Pentatricopeptide repeat-containing protein (AHRD V3.3 *** A0A118JW03_CYNCS)
novel_mir650	Solyc06g073230.3	tRNA-dihydrouridine synthase (AHRD V3.3 *** A0A061DPF2_THECC)
novel_mir650	Solyc03g019750.3	Alpha-1,4-glucan-protein synthase [UDP-forming] (AHRD V3.3 *** UPTG_PEA)
novel_mir650	Solyc01g110960.3	Prefoldin chaperone subunit family protein, putative (AHRD V3.3 *** A0A061F1S1_THECC)
novel_mir650	Solyc01g108300.3	Myb family transcription factor
novel_mir650	Solyc03g123590.3	Remorin family protein (AHRD V3.3 *** B9N7I2_POPTR)
novel_mir650	Solyc03g110860.3	Nuclear transcription factor Y subunit C-1 (AHRD V3.3 *** NFYC1_ARATH)
novel_mir650	Solyc06g008030.3	bHLH transcription factor 041
novel_mir650	Solyc02g078950.3	Beta-galactosidase (AHRD V3.3 *** M1C1C4_SOLTU)
novel_mir650	Solyc06g076670.3	RNA-binding (RRM/RBD/RNP motifs) family protein (AHRD V3.3 *** AT1G07350.1)
novel_mir650	Solyc01g094725.1	Ulp1 protease family, C-terminal catalytic domain containing protein (AHRD V3.3 *** Q60D46_SOLDE)
novel_mir650	Solyc04g011350.3	2-oxoglutarate dehydrogenase E1 component family protein (AHRD V3.3 *** B9HM58_POPTR)
novel_mir650	Solyc12g005140.2	Major facilitator superfamily protein (AHRD V3.3 *** AT5G54860.1)
novel_mir650	Solyc01g091780.3	Kinase, putative (AHRD V3.3 *** B9RDK2_RICCO)
novel_mir650	Solyc09g092130.3	Sucrose-phosphate synthase (AHRD V3.3 *** A0A0U1ZVB4_LYCBA)
novel_mir650	SL3.0ch06:48660322|48661768	-
novel_mir650	Solyc04g009435.1	NAC domain protein (AHRD V3.3 *** Q6RH27_SOLLC)
novel_mir650	Solyc02g063030.3	LuxR family transcriptional regulator, putative (AHRD V3.3 *** A0A072U7J6_MEDTR)
novel_mir650	SL3.0ch08:3849623|3854236	-
novel_mir650	Solyc12g098740.2	Clathrin interactor EPSIN 2 (AHRD V3.3 *** EPN2_ARATH)
novel_mir650	Solyc05g013380.3	Alanine aminotransferase 2 (AHRD V3.3 *** A0A151TGW4_CAJCA)
novel_mir650	Solyc04g040220.3	BTB/POZ ankyrin repeat protein (AHRD V3.3 *** G3LSH3_LOTJA)
novel_mir650	Solyc09g072800.3	Aspartyl/glutamyl-tRNA(Asn/Gln) amidotransferase subunit B, putative isoform 3 (AHRD V3.3 *-* A0A061DK46_THECC)
novel_mir650	SL3.0ch12:3429681|3438552	-
novel_mir650	Solyc05g055400.3	Cytochrome P450 (AHRD V3.3 *** D9MWM1_SOLTO)
novel_mir650	Solyc02g090990.1	MAP kinase kinase kinase 23
novel_mir650	Solyc12g042950.2	Plastidic ATP/ADP-transporter (AHRD V3.3 *** TLC1_SOLTU)
novel_mir650	Solyc06g082830.3	Iron-stress related protein (AHRD V3.3 *** B4FBU5_MAIZE)
novel_mir650	Solyc01g044240.3	Soluble inorganic pyrophosphatase 1 (AHRD V3.3 --* IPYR1_ARATH)
novel_mir650	Solyc06g082910.3	Formin-like protein (AHRD V3.3 *** K4CAE6_SOLLC)
novel_mir650	Solyc01g108670.3	Kinesin motor family protein (AHRD V3.3 *** U5GJ60_POPTR)
novel_mir650	Solyc06g059930.3	sesquiterpene synthase 1
novel_mir650	Solyc07g022760.3	pre-mRNA-processing protein 40A (AHRD V3.3 *** AT1G44910.1)
novel_mir650	Solyc11g018690.2	ABC transporter family protein (AHRD V3.3 *-* B9IQI5_POPTR)
novel_mir650	Solyc09g097930.3	dCTP pyrophosphatase 1 (AHRD V3.3 *** A0A0B0PZH5_GOSAR)
novel_mir650	Solyc11g069080.2	50S ribosomal L18 (AHRD V3.3 *** A0A0B0NQ41_GOSAR)
novel_mir650	Solyc09g013100.3	histone-lysine N-methyltransferase ATXR3-like protein (AHRD V3.3 *** AT5G01590.1)
novel_mir650	Novel00321	-
novel_mir650	Solyc11g010620.2	Basic helix loop helix protein, putative (AHRD V3.3 *** A0A072TTF3_MEDTR)
novel_mir650	Solyc02g068430.3	Choline-phosphate cytidylyltransferase (AHRD V3.3 *** G7INF3_MEDTR)
novel_mir650	Solyc02g081890.3	Core-2/I-branching beta-1,6-N-acetylglucosaminyltransferase family protein, putative (AHRD V3.3 *** A0A061GH16_THECC)
novel_mir650	Solyc02g069280.3	-
novel_mir650	Solyc01g109580.3	Adenylyl cyclase-associated protein (AHRD V3.3 *** K4B3H1_SOLLC)
novel_mir650	Solyc10g079350.2	Glycosyltransferase (AHRD V3.3 *** K4D2H6_SOLLC)
novel_mir650	Solyc01g009500.3	alpha/beta-Hydrolases superfamily protein (AHRD V3.3 *** AT3G44510.2)
novel_mir650	Solyc05g007170.3	Disease resistance protein, putative (AHRD V3.3 *** Q6L432_SOLDE)
novel_mir650	Solyc01g105990.3	Protein EXECUTER 1, chloroplastic (AHRD V3.3 *** A0A0B0P9A3_GOSAR)
novel_mir650	Solyc10g011810.3	Fatty acid/sphingolipid desaturase (AHRD V3.3 *-* AT2G46210.1)
novel_mir650	SL3.0ch03:66839736|66841805	-
novel_mir650	Solyc11g068960.2	BHLH transcription factor-like protein (AHRD V3.3 *-* A0A072UK41_MEDTR)
novel_mir650	Solyc06g072335.1	Peroxidase (AHRD V3.3 --* G7JMV9_MEDTR)
novel_mir650	Solyc02g078750.3	G-type lectin S-receptor-like Serine/Threonine-kinase (AHRD V3.3 *** AT4G03230.4)
novel_mir650	Solyc10g080817.1	Cytochrome P450 (AHRD V3.3 *** A2PZD4_IPONI)
novel_mir650	SL3.0ch04:5824282|5825200	-
novel_mir650	Solyc06g076600.2	Kinase family protein (AHRD V3.3 *** B9HPA3_POPTR)
novel_mir650	Solyc10g006260.3	SWAP (Suppressor-of-white-APricot)/surp domain protein, putative (AHRD V3.3 *** A0A072UG97_MEDTR)
novel_mir650	Solyc03g033790.3	P-loop containing nucleoside triphosphate hydrolases superfamily protein (AHRD V3.3 *** AT3G50940.1)
novel_mir650	Solyc02g081330.3	-
novel_mir650	Solyc08g067440.2	N-acetyltransferase NAT13 (AHRD V3.3 *** A0A151RZY9_CAJCA)
novel_mir650	Solyc01g066850.3	WAT1-related protein (AHRD V3.3 *** K4AWT5_SOLLC)
novel_mir650	Solyc12g099930.2	alanine:glyoxylate aminotransferase (AHRD V3.3 *** AT2G13360.3)
novel_mir650	Solyc01g096920.3	Nuclear fragile X mental retardation-interacting protein 1 (AHRD V3.3 *-* A0A1D1YNL7_9ARAE)
novel_mir650	Solyc09g005250.3	Mitochondrial substrate carrier family protein (AHRD V3.3 *** AT3G51870.1)
novel_mir650	Solyc10g055780.1	Endochitinase (Chitinase) (AHRD V3.3 *** Q43184_SOLTU)
novel_mir650	Novel00526	-
novel_mir650	Solyc03g095310.3	Cytochrome P450 protein (AHRD V3.3 *** A0A0B0P3Q6_GOSAR)
novel_mir650	Solyc03g121260.3	RNA methyltransferase family protein (AHRD V3.3 *** AT3G21300.1)
novel_mir650	Solyc12g056980.1	Ethylene-responsive element binding-factor (AHRD V3.3 *** K9UTK3_JATCU)
novel_mir650	Solyc01g098030.3	Hydroxyproline-rich glycoprotein family protein, putative isoform 1 (AHRD V3.3 *** A0A061GYH3_THECC)
novel_mir650	Solyc01g096680.3	Microtubule associated family protein (AHRD V3.3 *** B9GX96_POPTR)
novel_mir650	Solyc05g009120.3	Core-2/I-branching beta-1,6-N-acetylglucosaminyltransferase family protein (AHRD V3.3 *** AT1G68390.1)
novel_mir650	Solyc01g112010.3	Pre-rRNA-processing protein esf2 (AHRD V3.3 *-* A0A0B2SES6_GLYSO)
novel_mir650	Solyc10g078350.2	Transcription elongation factor (TFIIS) family protein (AHRD V3.3 *** G7L5V3_MEDTR)
novel_mir650	Solyc04g077850.3	U-box domain-containing protein (AHRD V3.3 *** A0A0K9PK99_ZOSMR)
novel_mir650	Solyc08g083320.3	granule-bound starch synthase 1
novel_mir650	Solyc12g009560.2	EIN3-binding F-box protein 1
novel_mir650	Solyc08g065350.3	Histone deacetylase, putative (AHRD V3.3 *** B9RRT4_RICCO)
novel_mir650	Solyc01g109610.3	Erythronate-4-phosphate dehydrogenase family protein (AHRD V3.3 *** G7JG61_MEDTR)
novel_mir650	Solyc04g007380.2	Receptor-like protein kinase (AHRD V3.3 *** D3G6F0_CAPAN)
novel_mir650	Solyc02g078390.3	DNA mismatch repair protein MutS2 (AHRD V3.3 *** G7ZZ93_MEDTR)
novel_mir650	Solyc02g067840.3	Sucrase/ferredoxin-like family protein (AHRD V3.3 *** AT5G40510.1)
novel_mir650	Solyc01g097120.3	TPX2 (targeting protein for Xklp2) protein family (AHRD V3.3 *-* AT1G54460.1)
novel_mir650	Solyc05g013440.3	Amine oxidase (AHRD V3.3 *** K4BY65_SOLLC)
novel_mir650	Solyc07g007620.3	Monogalactosyldiacylglycerol synthase (AHRD V3.3 *** A0A087G8S7_ARAAL)
novel_mir650	SL3.0ch07:230401|238618	-
novel_mir650	Solyc03g113790.3	Mannose-1-phosphate guanyltransferase, putative (AHRD V3.3 *** B9R8Y9_RICCO)
novel_mir650	Solyc02g091710.3	Zinc finger (C3HC4-type RING finger) family protein (AHRD V3.3 *** AT5G49665.1)
novel_mir650	Solyc05g011830.3	18S pre-ribosomal assembly protein gar2-like protein (AHRD V3.3 *-* AT2G03810.7)
novel_mir650	Solyc05g008090.3	TPX2 (targeting protein for Xklp2) protein family (AHRD V3.3 *-* AT1G70950.1)
novel_mir650	Solyc08g075120.3	Rop guanine nucleotide exchange factor, putative (AHRD V3.3 *** B9S1Q7_RICCO)
novel_mir650	Solyc06g084615.1	beta-carotene isomerase D27 (AHRD V3.3 *** AT4G01995.1)
novel_mir650	Solyc12g088360.2	U-box domain-containing protein (AHRD V3.3 *** A0A0K9PK99_ZOSMR)
novel_mir650	Solyc07g039340.3	Protein kinase (AHRD V3.3 *** A2Q551_MEDTR)
novel_mir650	Novel00155	-
novel_mir650	Solyc01g097800.3	DNA-damage-repair/toleration protein (DRT102) (AHRD V3.3 *** AT3G04880.1)
novel_mir650	Solyc01g094660.3	Kinase family protein (AHRD V3.3 *** D7LDA2_ARALL)
novel_mir650	Solyc04g007490.3	Disease resistance protein, putative (AHRD V3.3 *-* Q6L432_SOLDE)
novel_mir650	Solyc12g010400.2	Zinc finger, SWIM-type (AHRD V3.3 *** A0A118JSI3_CYNCS)
novel_mir650	Solyc05g020020.3	CONSTANS-like zinc finger protein (AHRD V3.3 *** A0A023GS52_SOYBN)
novel_mir650	Solyc02g071040.3	Starch synthase, chloroplastic/amyloplastic (AHRD V3.3 *** A0A0V0IXC3_SOLCH)
novel_mir650	Solyc12g011050.2	RNA binding protein, putative (AHRD V3.3 *** B9SEZ1_RICCO)
novel_mir650	Solyc09g005810.3	UDP-glucuronate decarboxylase protein 1 (AHRD V3.3 *** N0A417_POPTO)
novel_mir650	Solyc07g043130.3	Phototropic-responsive NPH3 family protein (AHRD V3.3 *** AT2G30520.1)
novel_mir650	Solyc06g073560.3	Acyl-CoA dehydrogenase, putative (AHRD V3.3 *** B9SK49_RICCO)
novel_mir650	Solyc06g005200.3	Ribonuclease P subunit p30 (AHRD V3.3 *-* A0A0B0MN27_GOSAR)
novel_mir650	Solyc01g079750.3	MAP kinase kinase kinase 4
novel_mir650	Solyc01g099090.3	Beta-mannosidase, putative (AHRD V3.3 *** B9RF62_RICCO)
novel_mir650	Solyc01g014375.1	DNA double-strand break repair rad50 ATPase (AHRD V3.3 *** A0A061GZ54_THECC)
novel_mir650	Solyc01g079500.3	Vps51/Vps67 family (components of vesicular transport) protein (AHRD V3.3 *** AT4G02030.1)
novel_mir650	Solyc01g010770.3	Hypersensitive-induced response protein (AHRD V3.3 *** Q6UNT3_CUCSA)
novel_mir650	SL3.0ch02:30046487|30053197	-
novel_mir650	Solyc11g005330.2	Actin (AHRD V3.3 *** ACT_GOSHI)
novel_mir650	Novel00533	-
novel_mir650	SL3.0ch07:208458|211964	-
novel_mir650	Solyc01g109780.3	F-box protein (AHRD V3.3 *-* A0A0B2RZB4_GLYSO)
novel_mir650	Solyc02g093935.1	Sister chromatid cohesion 1 protein 2 (AHRD V3.3 *** U5FJA7_POPTR)
novel_mir650	Solyc06g068690.3	Glutamyl-tRNA(Gln) amidotransferase subunit A (AHRD V3.3 *** A0A151S2E8_CAJCA)
novel_mir650	Solyc06g060680.2	Kinase family protein (AHRD V3.3 *** B9GPM5_POPTR)
novel_mir650	Solyc02g084700.3	MORC family CW-type zinc finger protein 4 (AHRD V3.3 *** A0A0B0P1Q2_GOSAR)
novel_mir650	Solyc10g080870.3	Cytochrome P450 (AHRD V3.3 *** A2PZD4_IPONI)
novel_mir650	Solyc12g055920.2	Calcineurin B, putative (AHRD V3.3 *** B9RCU6_RICCO)
novel_mir650	Solyc03g019880.3	UPF0426 protein, chloroplastic (AHRD V3.3 *** A0A0B2Q4P7_GLYSO)
novel_mir650	Solyc02g079580.3	Serine/threonine-protein kinase (AHRD V3.3 *** M5WPV3_PRUPE)
novel_mir650	Solyc02g069140.2	Leucyl-tRNA synthetase, putative (AHRD V3.3 *** B9SZE7_RICCO)
novel_mir650	Solyc08g007970.3	Myosin heavy chain-related protein, putative (AHRD V3.3 *** A0A061GCE0_THECC)
novel_mir650	Solyc07g066420.3	Peptidyl-prolyl cis-trans isomerase-like protein (AHRD V3.3 *** A0A072U025_MEDTR)
novel_mir650	Solyc05g047540.3	Pentatricopeptide repeat superfamily protein, putative (AHRD V3.3 *** A0A061GYI5_THECC)
novel_mir650	Solyc01g106540.3	neurofilament heavy protein (AHRD V3.3 *** AT4G17000.3)
novel_mir650	Solyc02g086460.3	A-kinase anchor-like protein (AHRD V3.3 --* AT5G40450.2)
novel_mir650	SL3.0ch12:66102549|66108037	-
novel_mir650	SL3.0ch05:52955486|52957891	-
novel_mir650	Solyc07g047850.3	Chlorophyll a-b binding protein, chloroplastic (AHRD V3.3 *** CB23_ORYSI)
novel_mir650	SL3.0ch10:26382854|26387339	-
novel_mir650	Solyc03g094080.3	RNA-binding family protein (AHRD V3.3 *** A0A061FZR7_THECC)
novel_mir650	SL3.0ch04:51845283|51848767	-
novel_mir650	Solyc08g068730.1	Tyramine n-hydroxycinnamoyl transferase (AHRD V3.3 *** Q5D8C0_CAPAN)
novel_mir650	SL3.0ch07:59625308|59629389	-
novel_mir650	Solyc07g056260.3	Callose synthase-like protein (AHRD V3.3 *** G7IXI4_MEDTR)
novel_mir650	Solyc08g067250.3	DNA cross-link repair 1A (AHRD V3.3 *** A0A0B0N3I1_GOSAR)
novel_mir650	Novel00628	-
novel_mir650	SL3.0ch09:14942492|14946242	-
novel_mir650	Solyc01g106430.3	Inorganic pyrophosphatase (AHRD V3.3 *** A0A124SF20_CYNCS)
novel_mir650	Solyc02g069060.3	Phloem protein 2 (AHRD V3.3 *** D0R6I7_MALDO)
novel_mir650	Solyc05g008330.2	Pentatricopeptide repeat protein (AHRD V3.3 *** D2STE8_GOSHI)
novel_mir650	Solyc02g049070.3	4-coumarate:CoA ligase (AHRD V3.3 --* O81139_POPTM)
novel_mir650	SL3.0ch06:41217323|41222706	-
novel_mir650	SL3.0ch06:32852095|32853453	-
novel_mir650	Solyc11g071730.2	Kinesin, putative (AHRD V3.3 *** B9SS38_RICCO)
novel_mir650	Solyc02g036330.3	26S protease regulatory subunit, putative (AHRD V3.3 *** B9RXE9_RICCO)
novel_mir650	Novel00261	-
novel_mir650	SL3.0ch07:65464013|65465412	-
novel_mir650	Solyc01g006720.3	ABC transporter family protein (AHRD V3.3 *** B9IIG9_POPTR)
novel_mir650	Solyc08g082750.3	Plant regulator RWP-RK family protein (AHRD V3.3 *** G7IAL8_MEDTR)
novel_mir650	Solyc01g009245.1	Chlororespiratory reduction 42 (AHRD V3.3 *** A0A0F7J401_9ROSI)
novel_mir650	Solyc06g005700.1	Pentatricopeptide repeat superfamily protein (AHRD V3.3 *** A0A061H009_THECC)
novel_mir650	Solyc05g006010.3	Major facilitator superfamily protein (AHRD V3.3 *-* AT1G52190.1)
novel_mir650	Solyc10g081680.1	LOW QUALITY:trehalose-6-phosphate synthase (AHRD V3.3 --* AT1G78580.4)
novel_mir650	Solyc06g065450.3	PSL1a (AHRD V3.3 *** F5A7N5_9SOLN)
novel_mir650	Solyc05g046270.3	Protein Ycf2 (AHRD V3.3 --* YCF2_OENGL)
novel_mir650	Solyc09g075180.3	cryptochrome DASH family protein
novel_mir650	Solyc06g070970.3	Serine/threonine-protein kinase atr (AHRD V3.3 *** A0A0B0N9L0_GOSAR)
novel_mir650	Solyc05g025900.3	Damaged dna-binding 2, putative isoform 1 (AHRD V3.3 *** A0A061GKJ3_THECC)
novel_mir650	Solyc10g085920.2	UDP-glucuronate decarboxylase protein 1 (AHRD V3.3 *** N0A9W0_POPTO)
novel_mir650	Solyc07g042440.3	Peroxiredoxin (AHRD V3.3 *** A0A0B4SWQ5_9ROSI)
novel_mir650	Solyc10g076590.2	Phosphoinositide phosphatase family protein (AHRD V3.3 *** B9IGB3_POPTR)
novel_mir650	Solyc03g122100.2	3-oxoacyl-[acyl-carrier-protein] synthase (AHRD V3.3 *-* A0A072V6B8_MEDTR)
novel_mir650	Solyc01g080640.3	Multidrug resistance protein ABC transporter family protein (AHRD V3.3 *** G7IF78_MEDTR)
novel_mir650	Solyc10g005300.3	Kinase family protein (AHRD V3.3 *** U5GUL9_POPTR)
novel_mir650	Solyc07g062050.3	SH2 domain protein A (AHRD V3.3 *** AT1G17040.1)
novel_mir650	Solyc12g006120.2	Nuclear transcription factor Y protein (AHRD V3.3 *** G7K4Q5_MEDTR)
novel_mir650	Solyc01g079450.3	Dipeptidyl-peptidase, putative (AHRD V3.3 *** B9RNE4_RICCO)
novel_mir650	Solyc03g116730.3	fatty acid desaturase 5 (AHRD V3.3 *** AT3G15850.1)
novel_mir650	Solyc06g069180.3	protein phosphatase 2A subunit A
novel_mir650	Solyc03g007050.3	ERECTA-like 1 (AHRD V3.3 *** AT5G62230.1)
novel_mir650	Solyc04g008250.1	PURPLE ACID PHOSPHATASE family protein (AHRD V3.3 *** U5G823_POPTR)
novel_mir650	Solyc03g123700.3	muscle M-line assembly protein (AHRD V3.3 *** AT1G53800.1)
novel_mir650	Solyc12g006590.2	Zinc finger protein-like protein (AHRD V3.3 *** Q3S345_GOSHI)
novel_mir650	Solyc01g107520.3	Plant basic secretory family protein (AHRD V3.3 *** B9GHT3_POPTR)
novel_mir650	SL3.0ch01:2982863|2990072	-
novel_mir650	Solyc01g110380.3	Kinesin-like protein (AHRD V3.3 *** K4B3Q1_SOLLC)
novel_mir650	Solyc11g006520.2	Disease resistance protein (AHRD V3.3 *** A0A103Y7R3_CYNCS)
novel_mir650	SL3.0ch06:41978130|41981248	-
novel_mir650	Solyc12g100120.2	DUF1680 domain protein (AHRD V3.3 *** G7JCI1_MEDTR)
novel_mir650	SL3.0ch04:66484376|66485153	-
novel_mir650	Solyc09g047910.3	lysine ketoglutarate reductase trans-splicing-like protein, putative (DUF707) (AHRD V3.3 *** AT4G18530.1)
novel_mir650	Solyc04g074760.3	BEST plant protein match is: (TAIR:plant.1) protein, putative (AHRD V3.3 *** G7J4G3_MEDTR)
novel_mir650	Solyc03g082940.3	Importin subunit beta-1 (AHRD V3.3 *** IMB1_ARATH)
novel_mir650	Solyc12g011290.2	Kinesin-like protein (AHRD V3.3 *** M1AD89_SOLTU)
novel_mir650	Solyc09g011820.3	DNA double-strand break repair rad50 ATPase, putative isoform 1 (AHRD V3.3 *** A0A061EYI5_THECC)
novel_mir650	Solyc01g095320.3	BAG family molecular chaperone regulator 6 (AHRD V3.3 *** A0A0B2R655_GLYSO)
novel_mir650	Solyc07g064330.3	DNA polymerase (AHRD V3.3 *** Q3LHT0_TOBAC)
novel_mir650	Solyc12g019095.1	Valyl-tRNA synthetase, putative (AHRD V3.3 *-* B9SYX1_RICCO)
novel_mir650	Solyc01g005210.3	Trehalose-phosphate synthase 6 (AHRD V3.3 *** W8Q024_CAMSI)
novel_mir650	Solyc08g076150.3	Pentatricopeptide repeat-containing family protein (AHRD V3.3 *** U5GMW9_POPTR)
novel_mir650	Solyc02g076680.3	DUF688 family protein (AHRD V3.3 *** G7ZXK0_MEDTR)
novel_mir650	Solyc11g066310.2	transmembrane protein (AHRD V3.3 *** AT1G70505.4)
novel_mir650	Solyc04g049670.3	Pseudo-response regulator (AHRD V3.3 *** X5I0R0_IPONI)
novel_mir650	Solyc02g081070.3	Kinase (AHRD V3.3 *** D7ME76_ARALL)
novel_mir650	Solyc07g055200.3	SlSK
novel_mir650	Solyc03g062790.3	Plastid-lipid associated protein PAP / fibrillin family protein (AHRD V3.3 *** AT2G42130.4)
novel_mir650	Solyc12g056340.2	RNA helicase DEAD38
novel_mir650	Novel00129	-
novel_mir650	Solyc11g065180.2	THUMP domain-containing protein (AHRD V3.3 *** AT5G12410.1)
novel_mir650	Solyc07g063510.3	Cystathionine beta-lyase family protein (AHRD V3.3 *** G7LD70_MEDTR)
novel_mir650	Solyc01g073750.3	Glucan synthase-like protein (AHRD V3.3 *** G7KWP5_MEDTR)
novel_mir650	Solyc04g015690.3	Insulin degrading enzyme (AHRD V3.3 *** Q93YG9_SOLLC)
novel_mir650	Solyc06g075640.2	Tetratricopeptide repeat (TPR)-like superfamily protein (AHRD V3.3 *-* AT4G20900.2)
novel_mir650	Solyc06g083070.3	Fimbrin, putative (AHRD V3.3 *** B9SMN8_RICCO)
novel_mir650	Solyc07g055020.3	F-box protein family (AHRD V3.3 *** A0A151SU61_CAJCA)
novel_mir650	Solyc10g084000.2	Heavy metal transport/detoxification superfamily protein (AHRD V3.3 *** AT2G36950.1)
novel_mir650	Solyc03g118530.3	Kinase, putative (AHRD V3.3 *** B9T5A7_RICCO)
novel_mir650	Solyc09g007530.3	RING/U-box superfamily protein (AHRD V3.3 *** AT2G37150.15)
novel_mir650	Solyc10g044510.2	MLO-like protein (AHRD V3.3 *** K4CZH6_SOLLC)
novel_mir650	Solyc10g007900.3	Cytochrome P450 (AHRD V3.3 *-* A0A124SAX2_CYNCS)
novel_mir650	Solyc04g078640.2	Ethylene-responsive transcription factor (AHRD V3.3 *-* A0A0K9P1G2_ZOSMR)
novel_mir650	Solyc02g092230.3	ADIPOR-like receptor protein (AHRD V3.3 *** A0A0B0MUN3_GOSAR)
novel_mir650	Solyc03g043855.1	NUDIX hydrolase (AHRD V3.3 *** A0A118K334_CYNCS)
novel_mir650	Solyc02g082070.3	Cytochrome P450 (AHRD V3.3 *** Q9AVQ2_SOLTU)
novel_mir650	Solyc07g049590.3	Ankyrin repeat and BTB/POZ domain protein (AHRD V3.3 *** A0A072UZJ2_MEDTR)
novel_mir650	Solyc05g052600.3	Sedoheptulose-1,7-bisphosphatase (AHRD V3.3 *** G7JAP0_MEDTR)
novel_mir650	Solyc01g111080.3	Unknown protein (AHRD V3.3 )
novel_mir650	Solyc05g054150.3	RAB GTPase homolog A5A (AHRD V3.3 *** AT5G47520.1)
novel_mir650	Solyc03g044625.1	PLATZ transcription factor family protein (AHRD V3.3 *** AT4G17900.2)
novel_mir650	Solyc11g020870.2	Metal-dependent protein hydrolase (AHRD V3.3 *** AT5G41970.1)
novel_mir650	Solyc09g066470.3	ABC transporter family protein (AHRD V3.3 *** F5A834_CAMSI)
novel_mir650	Solyc04g051370.3	26S proteasome non-ATPase regulatory subunit (AHRD V3.3 *** A0A0K9PTB7_ZOSMR)
novel_mir650	Solyc09g090460.3	Nucleolar GTP-binding protein 1 (AHRD V3.3 *** W9R5G2_9ROSA)
novel_mir650	Solyc04g007000.1	AP2/B3 transcription factor family protein (AHRD V3.3 *** AT1G25560.1)
novel_mir650	Solyc04g025610.2	low-molecular-weight cysteine-rich 82 (AHRD V3.3 -** AT2G04425.1)
novel_mir650	Solyc08g068780.2	N-hydroxycinnamoyl-CoA:tyramine N-hydroxycinnamoyl transferase THT7-8
novel_mir650	Solyc09g007430.1	Single-stranded DNA binding protein (AHRD V3.3 *** D7KGI0_ARALL)
novel_mir650	Solyc03g058930.3	Hypersensitive-induced response protein (AHRD V3.3 *** Q6UNT3_CUCSA)
novel_mir650	Solyc07g007780.3	Kinase family protein (AHRD V3.3 *** U5G9B2_POPTR)
novel_mir650	Solyc12g014360.2	protein trichome birefringence-like 41
novel_mir650	Solyc08g061140.3	overexpressor of cationic peroxidase 3 (AHRD V3.3 *** AT5G11270.1)
sly-miR169b	Solyc09g011670.3	Adenine nucleotide alpha hydrolases-like superfamily protein (AHRD V3.3 *** AT3G53990.1)
sly-miR169b	Solyc11g005330.2	Actin (AHRD V3.3 *** ACT_GOSHI)
sly-miR169b	Solyc11g010190.1	Prohibitin (AHRD V3.3 *** O04361_TOBAC)
sly-miR169b	Solyc06g073320.3	GDP-L-galactose phosphorylase 1 (AHRD V3.3 *** AT4G26850.1)
sly-miR169b	Solyc04g005550.2	Disease resistance protein (NBS-LRR class) family (AHRD V3.3 *-* AT5G40060.1)
sly-miR169b	Solyc02g067660.3	Phytoalexin-deficient 4-1 protein (AHRD V3.3 *** Q2TNK3_SOLTU)
sly-miR169b	Solyc04g079270.3	Sorting and assembly machinery component 50 like (AHRD V3.3 *** A0A0B2S280_GLYSO)
sly-miR169b	Solyc12g005410.2	Sodium Bile acid symporter family (AHRD V3.3 *** AT1G78560.1)
sly-miR169b	Solyc05g017990.3	TRNA/rRNA methyltransferase family protein (AHRD V3.3 *** A0A061GMB9_THECC)
sly-miR169b	Solyc02g083890.3	Chalcone-flavanone isomerase family protein (AHRD V3.3 *** AT5G66230.1)
sly-miR169b	Solyc12g013580.2	Peptidyl-prolyl cis-trans isomerase, putative (AHRD V3.3 *** B9SW20_RICCO)
sly-miR169b	Solyc03g031980.3	Clade XVI lectin receptor kinase (AHRD V3.3 *** K4BFG9_SOLLC)
sly-miR169b	Solyc11g007590.2	OTU domain-containing protein (AHRD V3.3 *** A0A0B2NUV7_GLYSO)
sly-miR169b	Solyc03g118620.3	Outer arm dynein light chain 1 (AHRD V3.3 *** G7LE75_MEDTR)
sly-miR169b	Solyc05g047540.3	Pentatricopeptide repeat superfamily protein, putative (AHRD V3.3 *** A0A061GYI5_THECC)
sly-miR169b	Solyc11g040260.2	Pentatricopeptide repeat-containing protein, putative (AHRD V3.3 *** B9STG7_RICCO)
sly-miR169b	Solyc02g082340.3	RNA polymerase I specific transcription initiation factor RRN3 protein (AHRD V3.3 *** AT2G34750.1)
sly-miR169b	Solyc10g017580.3	Digalactosyldiacylglycerol synthase (AHRD V3.3 *** A2Q3N6_MEDTR)
sly-miR169b	Solyc12g014410.2	Ribonuclease 3-like protein 2 (AHRD V3.3 *** A0A061F5X1_THECC)
sly-miR169b	Solyc09g015650.3	Non-green plastid inner envelope membrane protein (AHRD V3.3 *** G7KY60_MEDTR)
sly-miR169b	Solyc01g087775.1	Subtilisin-like protease (AHRD V3.3 *-* Q38708_ALNGL)
sly-miR169b	Solyc07g062880.3	Protein yippee-like (AHRD V3.3 *** K4CGX1_SOLLC)
sly-miR169b	Solyc03g112010.3	Cytochrome P450 (AHRD V3.3 *** A0A103XWG4_CYNCS)
sly-miR169b	Solyc02g089890.3	PQ-loop repeat family protein / transmembrane family protein (AHRD V3.3 *** AT4G36850.1)
sly-miR169b	Solyc06g072610.3	S-acyltransferase (AHRD V3.3 *** K4C8Y1_SOLLC)
sly-miR169b	Solyc01g108300.3	Myb family transcription factor
sly-miR169b	Solyc12g005140.2	Major facilitator superfamily protein (AHRD V3.3 *** AT5G54860.1)
sly-miR169b	Solyc01g094720.3	Phosphate transporter (AHRD V3.3 *** A0A0B5WYA8_MANES)
sly-miR169b	Solyc06g030570.3	Ribosomal RNA large subunit methyltransferase N (AHRD V3.3 *** A0A0B0P4H5_GOSAR)
sly-miR169b	Solyc04g076960.3	SlSUT4
sly-miR169b	Solyc01g100270.3	3'-5' exonuclease domain-containing family protein (AHRD V3.3 *** U5GFK4_POPTR)
sly-miR169b	Solyc07g063460.2	S-adenosyl-L-methionine-dependent methyltransferases superfamily protein (AHRD V3.3 *** AT5G54400.1)
sly-miR169b	SL3.0ch09:18103639|18120356	-
sly-miR169b	Solyc09g009080.3	DNA demethylase1
sly-miR169b	Solyc03g093480.3	U3 small nucleolar RNA-associated protein 10 and NUC211 domain-containing protein, putative isoform 1 (AHRD V3.3 *** A0A061FZW2_THECC)
sly-miR169b	Solyc11g071660.1	Ras-induced vulval development antagonist protein (AHRD V3.3 *** A0A072TNN4_MEDTR)
sly-miR169b	Solyc04g076310.3	Kinesin-like protein (AHRD V3.3 *** K4BU69_SOLLC)
sly-miR169b	Solyc06g054580.3	RING/U-box superfamily protein (AHRD V3.3 *** AT2G39100.1)
sly-miR169b	Solyc06g050560.3	Receptor-like kinase (AHRD V3.3 *** C4TP22_SOYBN)
sly-miR169b	SL3.0ch08:60209937|60213805	-
sly-miR169b	Solyc01g098450.3	TATA box-binding protein-associated factor RNA polymerase I subunit C, putative (AHRD V3.3 *** A0A061EYC2_THECC)
sly-miR169b	SL3.0ch05:29304507|29320055	-
sly-miR169b	Solyc02g071210.3	Cold acclimation protein WCOR413 (AHRD V3.3 *** A0A103STZ1_CYNCS)
sly-miR169b	Solyc12g009310.2	Protein kinase superfamily protein (AHRD V3.3 *** AT2G07180.2)
sly-miR169b	Solyc08g082870.3	NAD(P)-binding Rossmann-fold superfamily protein
sly-miR169b	Solyc06g072810.3	aspartic/glutamic acid-rich protein (AHRD V3.3 *-* AT5G17160.1)
sly-miR169b	Solyc06g073720.2	EIL1
sly-miR169b	Solyc03g095510.3	serine/threonine protein kinase 2 (AHRD V3.3 *** AT3G08720.4)
sly-miR169b	Solyc09g089830.3	2-oxoglutarate (2OG) and Fe(II)-dependent oxygenase superfamily protein (AHRD V3.3 *** AT1G06620.1)
sly-miR169b	Solyc12g056530.2	Fructose-1,6-bisphosphatase (AHRD V3.3 *** A0A068JD95_TOBAC)
sly-miR169b	Solyc07g053200.3	Adenine nucleotide alpha hydrolases-like superfamily protein (AHRD V3.3 *** AT1G11360.4)
sly-miR169b	Solyc06g005980.3	Anthranilate synthase (AHRD V3.3 *** A0A0K9NQE9_ZOSMR)
sly-miR169b	Solyc12g009050.2	Nuclear transcription factor Y subunit (AHRD V3.3 *-* A0A0K9P8V1_ZOSMR)
sly-miR169b	Solyc01g104490.3	Separase, putative (AHRD V3.3 *** B9SSN4_RICCO)
sly-miR169b	Solyc03g116380.3	WD repeat-containing protein 43 (AHRD V3.3 *** A0A0B2P182_GLYSO)
sly-miR169b	Solyc03g019940.3	Asparaginyl-tRNA synthetase family protein (AHRD V3.3 *** U5FL49_POPTR)
sly-miR169b	Solyc07g065450.3	Outward rectifying potassium channel protein (AHRD V3.3 *** AT5G55630.2)
sly-miR169b	SL3.0ch06:6771673|6799493	-
sly-miR169b	Solyc07g065210.3	Kinesin related protein (AHRD V3.3 *** Q8GZU1_SOLLC)
sly-miR169b	Solyc04g016370.3	DNA helicase INO80-like protein (AHRD V3.3 *** AT3G57300.4)
sly-miR169b	Solyc07g062700.3	sodium/calcium exchanger family protein / calcium-binding EF hand family protein (AHRD V3.3 *** AT1G53210.1)
sly-miR169b	Solyc12g100180.2	Pleiotropic drug resistance ABC transporter (AHRD V3.3 *** W0TUG3_ACAMN)
sly-miR169b	Solyc07g053280.3	Ketol-acid reductoisomerase (AHRD V3.3 *** K4CFM5_SOLLC)
sly-miR169b	Solyc07g043050.1	Glycosyltransferase (AHRD V3.3 *** K4CEG5_SOLLC)
sly-miR169b	Solyc03g007100.3	Cleavage and polyadenylation specificity factor subunit 1 (AHRD V3.3 *** W9SC01_9ROSA)
sly-miR169b	Solyc03g043760.3	Chromatin SPT2 (AHRD V3.3 *** A0A118JSU1_CYNCS)
sly-miR169b	SL3.0ch09:66758415|66759421	-
sly-miR169b	Solyc06g036130.3	Protein DETOXIFICATION (AHRD V3.3 *** K4C4Y2_SOLLC)
sly-miR169b	Solyc03g121370.3	Ribosomal protein S8 (AHRD V3.3 *** A0A124SDM5_CYNCS)
sly-miR169b	Solyc12g009770.1	LOW QUALITY:Leucine-rich-repeat receptor-like protein (AHRD V3.3 *** A0A097BR55_GOSBA)
sly-miR169b	Solyc05g056070.3	photosystem 1 protein
sly-miR169b	Solyc04g008120.2	NBS-LRR resistance protein-like protein (AHRD V3.3 *** A1Y9Q6_9SOLN)
sly-miR169b	Solyc11g070020.2	Disease resistance protein (AHRD V3.3 *-* A0A068EUA5_SOLLC)
sly-miR169b	Solyc07g041490.2	Photosystem II CP43 reaction center protein (AHRD V3.3 --* PSBC_SACOF)
sly-miR169b	Solyc04g049790.3	Membrane steroid-binding protein (AHRD V3.3 *** G5DXK7_SILLA)
sly-miR169b	Solyc05g050980.3	3-phosphoshikimate 1-carboxyvinyltransferase (AHRD V3.3 *** K4C1D0_SOLLC)
sly-miR169b	SL3.0ch09:2776540|2778698	-
sly-miR169b	Solyc06g071910.3	NAD(P)-binding Rossmann-fold superfamily protein (AHRD V3.3 *** AT1G24360.1)
sly-miR169b	Solyc04g072490.3	Epidermal patterning factor (AHRD V3.3 *** A0A072V8D7_MEDTR)
sly-miR169b	Solyc02g068300.3	clade XVI lectin receptor kinase
sly-miR169b	SL3.0ch06:3156102|3161070	-
sly-miR169b	Solyc08g013940.3	Serine/Threonine kinase family protein (AHRD V3.3 *** G7ISK8_MEDTR)
sly-miR169b	Solyc01g073750.3	Glucan synthase-like protein (AHRD V3.3 *** G7KWP5_MEDTR)
sly-miR169b	Solyc01g099910.3	Epoxide hydrolase (AHRD V3.3 *** B3VMR4_NICBE)
sly-miR169b	Solyc07g063080.3	Dynamin family protein (AHRD V3.3 *** D7KKE2_ARALL)
sly-miR169b	SL3.0ch07:230401|238618	-
sly-miR169b	Solyc02g080880.3	Aspartic proteinase (AHRD V3.3 *** ASPR_CUCPE)
sly-miR169b	Solyc12g014530.2	L-aspartate oxidase (AHRD V3.3 *** K4DCY8_SOLLC)
sly-miR169b	Solyc07g056340.3	RNA-binding protein, putative (AHRD V3.3 *** B9T754_RICCO)
sly-miR169b	Solyc07g006810.3	Adenosylmethionine-8-amino-7-oxononanoate aminotransferase (AHRD V3.3 *** W9S907_9ROSA)
sly-miR169b	Solyc08g075850.3	50S ribosomal protein L24 (AHRD V3.3 *** W9QWA0_9ROSA)
sly-miR169b	Solyc02g093790.3	alpha/beta-Hydrolases superfamily protein (AHRD V3.3 *** AT3G27320.1)
sly-miR169b	Solyc02g094060.3	Chloride channel protein (AHRD V3.3 *** Q9XF71_TOBAC)
sly-miR169b	Solyc03g118425.1	NF-X1-type zinc finger protein NFXL1 (AHRD V3.3 *** W9QPA3_9ROSA)
sly-miR169b	Solyc09g010460.3	Eukaryotic translation initiation factor 3 subunit A (AHRD V3.3 *** K4CR73_SOLLC)
sly-miR169b	Solyc01g091120.3	myosin-4 protein (DUF641) (AHRD V3.3 *** AT2G45260.1)
sly-miR169b	Solyc01g110000.3	Beta-galactosidase (AHRD V3.3 *** A0A0V0ITW0_SOLCH)
sly-miR169b	Solyc10g079840.2	Peptide chain release factor 2 (AHRD V3.3 *** A0A0B0MIC9_GOSAR)
sly-miR169b	Solyc04g007490.3	Disease resistance protein, putative (AHRD V3.3 *-* Q6L432_SOLDE)
sly-miR169b	Solyc11g072830.1	Chitinase (AHRD V3.3 *** G7KL79_MEDTR)
sly-miR169b	Solyc11g071220.2	Transcription factor CPC (AHRD V3.3 *** A0A1D1ZLD7_9ARAE)
sly-miR169b	Solyc08g079620.3	ATP-dependent Clp protease proteolytic subunit (AHRD V3.3 *** K4CNW2_SOLLC)
sly-miR169b	Solyc08g067960.3	RING finger and CHY zinc finger protein (AHRD V3.3 *** G7JNA1_MEDTR)
sly-miR169b	Solyc05g054150.3	RAB GTPase homolog A5A (AHRD V3.3 *** AT5G47520.1)
sly-miR169b	Solyc05g056050.3	Chlorophyll a-b binding protein, chloroplastic (AHRD V3.3 *** K4C2T0_SOLLC)
sly-miR169b	Solyc07g042500.3	Alpha/beta-Hydrolases superfamily protein, putative (AHRD V3.3 *** A0A061GM37_THECC)
sly-miR169b	Solyc11g011760.2	NAD(P)H-quinone oxidoreductase subunit 6, chloroplastic (AHRD V3.3 --* R4PTT2_UTRGI)
sly-miR169b	Solyc01g009170.3	EIL-EIN3/EIL
sly-miR169b	Solyc03g063057.1	Ycf20-like protein (AHRD V3.3 *** YC20L_ARATH)
sly-miR169b	Solyc11g020040.2	heat shock protein 70
sly-miR169b	Solyc12g088470.2	cyclin A3_4
sly-miR169b	Solyc06g084260.3	Chalcone--flavonone isomerase (AHRD V3.3 *** A0A1D1YAB8_9ARAE)
sly-miR169b	Solyc02g065060.3	3-ketodihydrosphingosine reductase (AHRD V3.3 *** A0A0B0PNI7_GOSAR)
novel_mir49	Solyc05g032750.3	EEIG1/EHBP1 protein amino-terminal domain protein (AHRD V3.3 *** A0A072V6S3_MEDTR)
novel_mir49	Solyc01g103430.3	Protein kinase (AHRD V3.3 *** Q1SL21_MEDTR)
novel_mir49	Solyc04g077440.3	Squalene monooxygenase (AHRD V3.3 *** Q506K3_DATIN)
novel_mir49	Solyc07g066410.3	Transducin/WD-like repeat-protein (AHRD V3.3 *** G7JUE1_MEDTR)
novel_mir49	Solyc09g090710.3	pfkB-like carbohydrate kinase family protein (AHRD V3.3 --* AT5G43910.2)
novel_mir49	Solyc08g029090.3	B3 domain-containing protein family (AHRD V3.3 *-* A0A151RF19_CAJCA)
novel_mir49	Solyc01g005540.3	Lysine--tRNA ligase (AHRD V3.3 *** K4ASC0_SOLLC)
novel_mir49	SL3.0ch05:61648466|61656665	-
novel_mir49	Solyc06g035620.3	GRAS family transcription factor (AHRD V3.3 *** D4QD66_DIACA)
novel_mir49	Solyc09g082400.2	Pentatricopeptide repeat-containing protein, putative (AHRD V3.3 *** B9SPW3_RICCO)
novel_mir49	Solyc09g072640.3	ROP-interactive CRIB motif protein (AHRD V3.3 *-* A0A072U2K9_MEDTR)
novel_mir49	Solyc09g059020.3	Quinone-oxidoreductase QR1 (AHRD V3.3 *** Q9AYU1_TRIVS)
novel_mir49	Solyc02g068910.3	Trypsin family protein (AHRD V3.3 *** AT5G45030.2)
novel_mir49	Solyc09g010260.3	Trichome birefringence-like 8, putative (AHRD V3.3 *** A0A061EUN4_THECC)
novel_mir49	Solyc09g060110.3	Kinase, putative (AHRD V3.3 *** B9S521_RICCO)
novel_mir49	Solyc09g009080.3	DNA demethylase1
novel_mir49	SL3.0ch07:898837|907222	-
novel_mir49	Solyc09g082660.3	Caffeoyl-CoA O-methyltransferase (AHRD V3.3 *** Q2YHM9_PLAMJ)
novel_mir49	Solyc09g047900.2	alpha/beta-Hydrolases superfamily protein (AHRD V3.3 *** AT4G12830.1)
novel_mir49	Solyc11g005090.2	cyclin A1
sly-miR482e-5p	Solyc03g118130.3	Rubredoxin (AHRD V3.3 *** A0A0K9Q129_ZOSMR)
sly-miR482e-5p	Solyc02g083580.3	-
sly-miR482e-5p	Solyc04g081230.3	TLD-domain containing nucleolar protein (AHRD V3.3 *** AT5G39590.1)
sly-miR482e-5p	Solyc05g052480.3	Multiple inositol polyphosphate phosphatase 1 (AHRD V3.3 *** A0A0B2R9V9_GLYSO)
sly-miR482e-5p	Solyc08g077500.3	Pleckstrin (PH) domain-containing protein isoform 1 (AHRD V3.3 *** A0A061G2P4_THECC)
sly-miR482e-5p	Solyc11g011960.2	UDP-GLUCOSE PYROPHOSPHORYLASE 1 (AHRD V3.3 *** AT3G03250.1)
sly-miR482e-5p	Solyc01g097460.3	Ribose 5-phosphate isomerase-related family protein (AHRD V3.3 *** U5GAQ0_POPTR)
sly-miR482e-5p	Solyc03g121080.3	Syntaxin-124 protein (AHRD V3.3 *-* A0A0B0PZL0_GOSAR)
sly-miR482e-5p	SL3.0ch04:2325351|2328603	-
sly-miR482e-5p	Solyc07g054370.3	F-box family protein (AHRD V3.3 *** T1RU12_SILVU)
sly-miR482e-5p	Solyc01g106320.2	Octicosapeptide/Phox/Bem1p family protein (AHRD V3.3 *** AT5G64430.1)
sly-miR482e-5p	Solyc08g065220.3	glycine decarboxylase p-protein
sly-miR482e-5p	Solyc09g014300.3	sulfoquinovosyldiacylglycerol 2 (AHRD V3.3 *** AT5G01220.1)
sly-miR482e-5p	Solyc07g066540.1	LOW QUALITY:transmembrane protein (AHRD V3.3 *** AT3G12870.1)
sly-miR482e-5p	Solyc01g066260.2	LOW QUALITY:dyggve-melchior-clausen syndrome protein (AHRD V3.3 --* AT1G04200.2)
sly-miR482e-5p	SL3.0ch09:8501937|8531269	-
sly-miR482e-5p	Solyc02g088780.3	Pentatricopeptide repeat-containing family protein (AHRD V3.3 *-* B9GRF3_POPTR)
sly-miR482e-5p	SL3.0ch05:6233561|6234440	-
sly-miR482e-5p	SL3.0ch07:67728820|67733731	-
sly-miR482e-5p	Solyc10g008400.2	-
sly-miR482e-5p	Solyc09g042770.3	Rhodanese-like (AHRD V3.3 *** A2Q5X2_MEDTR)
sly-miR482e-5p	Solyc11g010310.2	ATP-dependent RNA helicase, putative (AHRD V3.3 *** B9S9D0_RICCO)
sly-miR482e-5p	Solyc03g115900.3	chlorophyll a-b binding protein CAB11
sly-miR482e-5p	Solyc12g095760.2	Pyrophosphate--fructose 6-phosphate 1-phosphotransferase subunit alpha (AHRD V3.3 *** K4DH49_SOLLC)
sly-miR482e-5p	Solyc06g059900.3	LOW QUALITY:NAD(P)H-quinone oxidoreductase subunit 1, chloroplastic (AHRD V3.3 --* NU1C_CHLAT)
sly-miR482e-5p	Solyc08g066850.3	Lactoylglutathione lyase (AHRD V3.3 *** K4CLR1_SOLLC)
sly-miR482e-5p	Solyc01g111950.3	Proline-rich receptor-like protein kinase PERK1 (AHRD V3.3 *** W9RKU6_9ROSA)
sly-miR482e-5p	Solyc10g009420.3	E3 ubiquitin-protein ligase (AHRD V3.3 *** K4CYB8_SOLLC)
sly-miR482e-5p	Solyc03g026020.3	SolycHsfB2a
sly-miR482e-5p	Solyc03g117760.3	Ephrin-A3 (AHRD V3.3 *** A0A0B0PTB6_GOSAR)
sly-miR482e-5p	SL3.0ch11:55352533|55354894	-
sly-miR482e-5p	Solyc08g076160.3	Guanine nucleotide-binding protein alpha-2 subunit (AHRD V3.3 *** W9S534_9ROSA)
sly-miR482e-5p	Solyc06g007930.3	Cytochrome b5 (AHRD V3.3 *** CYB5_TOBAC)
sly-miR482e-5p	Solyc08g074450.3	(RAP Annotation release2) Galactose-binding like domain containing protein (AHRD V3.3 *** Q10RT4_ORYSJ)
sly-miR482e-5p	SL3.0ch10:21521319|21528003	-
sly-miR482e-5p	SL3.0ch05:29304507|29320055	-
sly-miR482e-5p	Solyc12g056210.2	PLAC8 family protein (AHRD V3.3 *** AT1G63830.3)
sly-miR482e-5p	Solyc10g080980.2	WAT1-related protein (AHRD V3.3 *** K4D2Y5_SOLLC)
sly-miR482e-5p	Solyc02g078620.1	Dof zinc finger protein (AHRD V3.3 *** W9RD26_9ROSA)
sly-miR482e-5p	Solyc05g013750.3	Dual specificity phosphatase (AHRD V3.3 *** A0A124SD30_CYNCS)
sly-miR482e-5p	Solyc11g005090.2	cyclin A1
sly-miR482e-5p	Solyc05g054365.1	acyl-CoA dehydrogenase-like protein (AHRD V3.3 *** AT3G06810.1)
sly-miR482e-5p	Solyc07g008760.3	Tetratricopeptide repeat-containing protein (AHRD V3.3 *** D7LWY8_ARALL)
sly-miR482e-5p	Solyc01g101130.3	myosin heavy chain, cardiac protein (AHRD V3.3 *** AT5G26770.2)
sly-miR482e-5p	Solyc06g065100.3	R2R3MYB transcription factor 3
sly-miR482e-5p	Novel00343	-
sly-miR482e-5p	Solyc03g119350.2	peptidase M50B-like protein (AHRD V3.3 *-* AT1G67060.1)
sly-miR482e-5p	Solyc10g084760.2	E3 ubiquitin-protein ligase (AHRD V3.3 *** W9SG42_9ROSA)
sly-miR482e-5p	Solyc07g062610.3	Class I glutamine amidotransferase-like superfamily protein isoform 1 (AHRD V3.3 *** A0A061FFJ1_THECC)
sly-miR482e-5p	Solyc04g051820.3	RPM1-interacting protein 4 (RIN4) family protein (AHRD V3.3 *** G7LBA7_MEDTR)
sly-miR482e-5p	SL3.0ch10:5478997|5486202	-
sly-miR482e-5p	Solyc06g051460.3	Double Clp-N motif-containing P-loop nucleoside triphosphate hydrolases superfamily protein, putative (AHRD V3.3 *** A0A061FKC4_THECC)
sly-miR482e-5p	Solyc08g045850.3	pentatricopeptide repeat-containing protein
sly-miR482e-5p	Solyc03g098125.1	Luminal-binding 5 (AHRD V3.3 --* A0A0B0N3E8_GOSAR)
sly-miR482e-5p	Solyc01g098030.3	Hydroxyproline-rich glycoprotein family protein, putative isoform 1 (AHRD V3.3 *** A0A061GYH3_THECC)
sly-miR482e-5p	Solyc02g065190.3	Cytochrome P450 (AHRD V3.3 *** Q8H0I6_PETHY)
sly-miR482e-5p	Solyc03g044330.1	Acetolactate synthase (AHRD V3.3 *** A0A0V0IYE7_SOLCH)
sly-miR482e-5p	Solyc09g061280.3	p27KIP1-related-protein 2
sly-miR482e-5p	Solyc10g007840.3	Glutamyl-tRNA(Gln) amidotransferase subunit A, chloroplastic/mitochondrial (AHRD V3.3 *** K4CXW3_SOLLC)
sly-miR482e-5p	Solyc01g100050.3	TOPLESS 3
sly-miR482e-5p	SL3.0ch12:45101842|45166645	-
sly-miR482e-5p	Solyc12g040790.2	Phosphoethanolamine N-methyltransferase (AHRD V3.3 *** A0A075BJJ7_LYCBA)
sly-miR482e-5p	Solyc06g008980.3	F-box/WD repeat-containing 10 (AHRD V3.3 *** A0A0B0NKC4_GOSAR)
sly-miR482e-5p	Solyc10g074730.2	-
sly-miR482e-5p	Solyc03g095770.3	WRKY transcription factor 80
sly-miR482e-5p	Solyc01g097120.3	TPX2 (targeting protein for Xklp2) protein family (AHRD V3.3 *-* AT1G54460.1)
sly-miR482e-5p	Solyc01g007750.3	Mitochondrial transcription termination factor family protein (AHRD V3.3 *** AT2G36000.1)
sly-miR482e-5p	Solyc11g008250.2	P-loop containing nucleoside triphosphate hydrolases superfamily protein (AHRD V3.3 *-* AT3G10420.2)
sly-miR482e-5p	Solyc03g071570.3	Pectate lyase (AHRD V3.3 *** K4BHI7_SOLLC)
sly-miR482e-5p	Solyc01g110530.3	Peptidyl-prolyl cis-trans isomerase (AHRD V3.3 *** K4B3R6_SOLLC)
sly-miR482e-5p	Solyc12g010890.2	sequence-specific DNA binding transcription factor (AHRD V3.3 *** AT3G58630.2)
sly-miR482e-5p	Solyc07g039340.3	Protein kinase (AHRD V3.3 *** A2Q551_MEDTR)
sly-miR482e-5p	Solyc04g005010.3	RNase H family protein (AHRD V3.3 *** AT1G24090.1)
sly-miR482e-5p	Solyc05g050630.3	Tetratricopeptide repeat (TPR)-like superfamily protein (AHRD V3.3 *** AT1G01320.3)
sly-miR482e-5p	Solyc02g021020.3	Pentatricopeptide repeat-containing protein, putative (AHRD V3.3 *** B9SMD1_RICCO)
sly-miR482e-5p	Solyc03g115980.1	Geranylgeranyl reductase (AHRD V3.3 *** A0A097P6G1_SOLHA)
sly-miR482e-5p	Solyc01g006660.2	Subtilisin-like protease (AHRD V3.3 *** A0A0B2PIS0_GLYSO)
sly-miR482e-5p	Solyc03g113700.3	RING/U-box superfamily protein (AHRD V3.3 *** AT5G62910.2)
sly-miR482e-5p	SL3.0ch02:50180177|50181126	-
sly-miR482e-5p	Solyc06g068690.3	Glutamyl-tRNA(Gln) amidotransferase subunit A (AHRD V3.3 *** A0A151S2E8_CAJCA)
sly-miR482e-5p	Solyc06g074420.1	Cytochrome P450 family protein (AHRD V3.3 *** B9HQW0_POPTR)
sly-miR482e-5p	Novel00393	-
sly-miR482e-5p	Solyc01g106540.3	neurofilament heavy protein (AHRD V3.3 *** AT4G17000.3)
sly-miR482e-5p	Solyc09g082620.3	EPIDERMAL PATTERNING FACTOR-like protein (AHRD V3.3 *-* AT4G14723.1)
sly-miR482e-5p	SL3.0ch02:46906650|46907471	-
sly-miR482e-5p	Solyc05g018125.1	2-oxoglutarate (2OG) and Fe(II)-dependent oxygenase superfamily protein (AHRD V3.3 *** AT1G35190.2)
sly-miR482e-5p	Solyc01g007130.3	Receptor-like protein kinase (AHRD V3.3 *** Q58JF6_SOLPI)
sly-miR482e-5p	Solyc02g030170.3	DWARF1/DIMINUTO
sly-miR482e-5p	SL3.0ch03:65832361|65834819	-
sly-miR482e-5p	Solyc03g121000.3	RNA polymerase II-associated factor 1 (AHRD V3.3 --* A0A0B0MF48_GOSAR)
sly-miR482e-5p	Solyc12g019480.2	Formin-like protein (AHRD V3.3 *** K4DDH4_SOLLC)
sly-miR482e-5p	Solyc08g068120.2	DNA polymerase theta (AHRD V3.3 *** A0A0B2Q221_GLYSO)
sly-miR482e-5p	Solyc07g066230.3	Receptor kinase (AHRD V3.3 *** A0A0K9P920_ZOSMR)
sly-miR482e-5p	Solyc03g117200.3	F-box/LRR protein, putative (AHRD V3.3 *-* A0A072UPD5_MEDTR)
sly-miR482e-5p	Solyc08g060810.3	EIN3-binding F-box protein 2
sly-miR482e-5p	Solyc03g006360.3	Auxin-repressed protein (AHRD V3.3 *** K7VPG9_SOLTU)
sly-miR482e-5p	Solyc05g053650.3	26S proteasome non-ATPase regulatory subunit 1 (AHRD V3.3 *** A0A151T358_CAJCA)
sly-miR482e-5p	Solyc09g083200.3	Receptor-like protein kinase (AHRD V3.3 *** W0TR82_ACAMN)
sly-miR482e-5p	Solyc01g107340.3	Copper ion binding protein, putative (AHRD V3.3 *** B9SG43_RICCO)
sly-miR482e-5p	Solyc06g065450.3	PSL1a (AHRD V3.3 *** F5A7N5_9SOLN)
sly-miR482e-5p	SL3.0ch12:26665820|26693496	-
sly-miR482e-5p	Solyc10g079190.2	Zinc finger transcription factor 61
sly-miR482e-5p	Solyc09g059950.3	Amino acid--[acyl-carrier-protein] ligase (AHRD V3.3 *** A0A0B0MIR3_GOSAR)
sly-miR482e-5p	Solyc03g116630.3	cytochrome P450 family protein (AHRD V3.3 *** AT1G52565.1)
sly-miR482e-5p	Solyc04g049130.3	Iron-sulfur cluster biosynthesis family protein (AHRD V3.3 *** A0A097PNI2_SOLLC)
sly-miR482e-5p	Novel00656	-
sly-miR482e-5p	Solyc01g094280.3	Bifunctional protein FolD (AHRD V3.3 *** W9RX84_9ROSA)
sly-miR482e-5p	Solyc08g062940.3	SUN-like protein 22
sly-miR482e-5p	Solyc01g080410.3	Methionine sulfoxide reductase, putative (AHRD V3.3 *** B9RX37_RICCO)
sly-miR482e-5p	Solyc02g070580.1	sterol 22-desaturase
sly-miR482e-5p	SL3.0ch05:46277030|46280783	-
sly-miR482e-5p	Solyc02g061940.3	Myb/SANT-like DNA-binding domain protein (AHRD V3.3 *** G7JXJ8_MEDTR)
sly-miR482e-5p	SL3.0ch06:6771673|6799493	-
sly-miR482e-5p	Solyc02g071360.3	2-oxoglutarate (2OG) and Fe(II)-dependent oxygenase superfamily protein (AHRD V3.3 *-* AT1G17010.1)
sly-miR482e-5p	Solyc08g074290.3	myosin heavy chain-like protein (AHRD V3.3 *** AT4G31340.1)
sly-miR482e-5p	SL3.0ch01:2982863|2990072	-
sly-miR482e-5p	Solyc08g022030.3	Myosin heavy chain-related protein (AHRD V3.3 *** AT4G32190.1)
sly-miR482e-5p	Solyc09g009190.3	Starch branching enzyme (AHRD V3.3 *** Q9XIS5_PHAVU)
sly-miR482e-5p	Solyc02g083410.3	Receptor-like protein kinase THESEUS 1 (AHRD V3.3 *** A0A061DGF7_THECC)
sly-miR482e-5p	Solyc05g053760.3	Chaperone protein DNAj, putative (AHRD V3.3 *** B9SYM1_RICCO)
sly-miR482e-5p	Solyc01g103000.2	ATP-dependent Clp protease ATP-binding subunit ClpX (AHRD V3.3 --* A0A0B2PBN5_GLYSO)
sly-miR482e-5p	Solyc10g074700.2	Ethanolamine-phosphate cytidylyltransferase (AHRD V3.3 *** PECT1_ARATH)
sly-miR482e-5p	Solyc02g080990.2	Leucyl-tRNA synthetase (AHRD V3.3 *** G7JJA8_MEDTR)
sly-miR482e-5p	Solyc05g007940.3	LERNALX L.esculentum ribonuclease lx
sly-miR482e-5p	Solyc09g075860.3	Lipoxygenase (AHRD V3.3 *** A0A0V0IV70_SOLCH)
sly-miR482e-5p	Solyc02g091280.3	ATP-dependent Clp protease proteolytic subunit (AHRD V3.3 *** K4BCS6_SOLLC)
sly-miR482e-5p	Solyc10g055650.2	Protein phosphatase 2c, putative (AHRD V3.3 *** B9S5K3_RICCO)
sly-miR482e-5p	Solyc04g009350.3	Histidinol-phosphate aminotransferase (AHRD V3.3 *** W9QXS8_9ROSA)
sly-miR482e-5p	Solyc04g076090.3	glucose-6-phosphate isomerase
sly-miR482e-5p	Solyc08g082530.3	ATP-dependent zinc metalloprotease FtsH (AHRD V3.3 *** W9SBH3_9ROSA)
sly-miR482e-5p	Solyc12g008590.2	Profilin (AHRD V3.3 *** A0A0V0HAW8_SOLCH)
sly-miR482e-5p	Solyc07g064970.3	Microtubule associated family protein (AHRD V3.3 *** B9GJD5_POPTR)
sly-miR482e-5p	Solyc11g017250.2	Dihydrolipoamide acetyltransferase component of pyruvate dehydrogenase complex (AHRD V3.3 *** K4D6M8_SOLLC)
sly-miR482e-5p	Solyc03g013440.3	Amino acid transporter, putative (AHRD V3.3 *** B9T0U1_RICCO)
sly-miR482e-5p	Solyc07g055060.3	Phosphoenolpyruvate carboxylase (AHRD V3.3 *** CAPP_PICAB)
sly-miR482e-5p	SL3.0ch03:63680275|63684549	-
sly-miR482e-5p	Solyc12g095850.2	Tryptophan-tRNA ligase (AHRD V3.3 *** A0A072V216_MEDTR)
sly-miR482e-5p	Solyc06g007440.3	Non-specific serine/threonine protein kinase (AHRD V3.3 *** K4C3C6_SOLLC)
sly-miR482e-5p	Solyc12g089250.1	LOW QUALITY:Glyoxal oxidase-related protein (AHRD V3.3 *** A0A061FD00_THECC)
sly-miR482e-5p	SL3.0ch04:5644196|5649599	-
sly-miR482e-5p	Solyc02g080400.2	Abnormal spindle-like microcephaly-associated-like protein, putative (AHRD V3.3 *** G7JI24_MEDTR)
sly-miR482e-5p	Solyc03g083095.1	Starch synthase, chloroplastic/amyloplastic (AHRD V3.3 *** K4BI85_SOLLC)
sly-miR10539	Solyc06g076130.3	GTP-binding protein Obg/CgtA protein (AHRD V3.3 *** A0A072VCX1_MEDTR)
sly-miR10539	Solyc06g068690.3	Glutamyl-tRNA(Gln) amidotransferase subunit A (AHRD V3.3 *** A0A151S2E8_CAJCA)
sly-miR10539	Solyc11g010270.2	Homeobox associated leucine zipper protein (AHRD V3.3 *** A0A072TTL6_MEDTR)
sly-miR10539	Solyc02g081440.3	microsomal glutathione s-transferase (AHRD V3.3 *-* AT1G65820.3)
sly-miR10539	Solyc03g025890.2	DNA mismatch repair protein (AHRD V3.3 *** Q6DQL5_PETHY)
sly-miR10539	Solyc08g081890.3	ABC transporter family protein (AHRD V3.3 *** U5FPJ5_POPTR)
sly-miR10539	Solyc01g079790.3	ADP-glucose pyrophosphorylase large subunit 3
sly-miR10539	Solyc05g014510.3	Ankyrin repeat-containing protein, putative (AHRD V3.3 *** B9RMN1_RICCO)
sly-miR10539	Solyc02g068360.3	Phospholipid/glycerol acyltransferase family protein (AHRD V3.3 *** G7L7V8_MEDTR)
sly-miR10539	Solyc01g102850.2	Disease resistance protein (TIR-NBS-LRR class) family (AHRD V3.3 *** AT5G36930.2)
sly-miR10539	Solyc01g034080.1	Amino acid permease family protein (AHRD V3.3 *** AT3G13620.1)
sly-miR10539	Solyc01g095710.3	RNA helicase DEAH-box3
sly-miR10539	Solyc07g044970.1	LOW QUALITY:P-loop containing nucleoside triphosphate hydrolases superfamily protein (AHRD V3.3 --* AT2G16790.5),Pfam:PF13671
sly-miR10539	Solyc07g005580.3	1-acyl-sn-glycerol-3-phosphate acyltransferase (AHRD V3.3 *** K4CB29_SOLLC)
sly-miR10539	Solyc04g016050.3	Mitochondrial GTPase 1 (AHRD V3.3 *** A0A0B2PDD2_GLYSO)
sly-miR10539	Solyc10g084760.2	E3 ubiquitin-protein ligase (AHRD V3.3 *** W9SG42_9ROSA)
sly-miR10539	Solyc02g005210.3	cofactor assembly of complex C (AHRD V3.3 *** AT3G26710.1)
sly-miR10539	Solyc07g006810.3	Adenosylmethionine-8-amino-7-oxononanoate aminotransferase (AHRD V3.3 *** W9S907_9ROSA)
sly-miR10539	Solyc02g085490.2	DUF620 family protein (AHRD V3.3 *** G7ZW25_MEDTR)
sly-miR10539	Solyc11g030720.2	NADP-dependent alkenal double bond reductase (AHRD V3.3 *** A0A072TLD0_MEDTR)
sly-miR10539	Solyc07g040710.3	Calmodulin binding protein, putative (AHRD V3.3 *** B9RK85_RICCO)
sly-miR10539	Solyc01g066610.3	fanconi anemia group I-like protein (AHRD V3.3 *** AT5G49110.4)
sly-miR10539	Solyc05g013670.3	chloroplast sensor kinase (AHRD V3.3 *** AT1G67840.1)
sly-miR10539	Solyc02g084740.3	Cytochrome P450 (AHRD V3.3 *** D7MBI4_ARALL)
sly-miR10539	Solyc03g116900.3	Metal transporter (AHRD V3.3 *** C4TNX3_TOBAC)
sly-miR10539	Novel00458	-
sly-miR10539	Solyc02g088780.3	Pentatricopeptide repeat-containing family protein (AHRD V3.3 *-* B9GRF3_POPTR)
sly-miR10539	Solyc09g014350.3	Glycerol-3-phosphate acyltransferase (AHRD V3.3 *** G7L6J6_MEDTR)
sly-miR10539	Solyc08g082310.3	RING/U-box superfamily protein (AHRD V3.3 *** AT5G53110.1)
sly-miR10539	Solyc01g007265.1	Cytokinin riboside 5'-monophosphate phosphoribohydrolase (AHRD V3.3 *-* M1BCW3_SOLTU)
sly-miR10539	Solyc05g008350.3	ABC transporter family protein (AHRD V3.3 *** A0A097P9S5_HEVBR)
sly-miR10539	Solyc01g091540.2	Growth-regulating factor (AHRD V3.3 *** M4T4B6_ARAHY)
sly-miR10539	Solyc09g059950.3	Amino acid--[acyl-carrier-protein] ligase (AHRD V3.3 *** A0A0B0MIR3_GOSAR)
sly-miR10539	Solyc07g005590.3	Cyclic nucleotide-gated ion channel, putative (AHRD V3.3 *** B9STR6_RICCO)
sly-miR10539	Solyc09g090460.3	Nucleolar GTP-binding protein 1 (AHRD V3.3 *** W9R5G2_9ROSA)
sly-miR10539	Solyc08g080010.2	-
sly-miR10539	Solyc10g017960.2	F-box protein PP2-A13 (AHRD V3.3 *** P2A13_ARATH)
sly-miR10539	Solyc01g107260.3	myosin-2 heavy chain-like protein (AHRD V3.3 *** AT1G49870.1)
sly-miR10539	Solyc02g086970.3	Aldehyde dehydrogenase (AHRD V3.3 *** Q1AFF6_VITPS)
sly-miR10539	Solyc03g118020.3	Nuclease domain-containing protein 1 (AHRD V3.3 *** A0A0B2RH39_GLYSO)
sly-miR10539	Solyc02g094520.3	Histone-lysine N-methyltransferase, H3 lysine-9 specific SUVH4-like protein (AHRD V3.3 *** A0A0B0P721_GOSAR)
sly-miR10539	Solyc09g091990.3	Kinase family protein (AHRD V3.3 *-* B9IJH3_POPTR)
sly-miR10539	Solyc10g085680.2	Protein kinase superfamily protein (AHRD V3.3 *** AT5G01920.2)
sly-miR10539	Solyc05g010180.3	Carotenoid isomerase (AHRD V3.3 *** A0A077EPD5_TOBAC)
sly-miR10539	Solyc07g063050.1	transmembrane protein (AHRD V3.3 *** AT4G13530.1)
novel_mir319	Solyc08g075790.3	Vacuolar sorting-associated protein 62 (AHRD V3.3 *** A0A0B0MX79_GOSAR)
novel_mir319	Solyc07g054940.2	2-oxoglutarate (2OG) and Fe(II)-dependent oxygenase superfamily protein (AHRD V3.3 *** AT2G44800.1)
novel_mir319	Solyc04g049350.3	chorismate synthase 1 precursor
novel_mir319	Solyc02g083640.3	Tetratricopeptide repeat (TPR)-like superfamily protein (AHRD V3.3 *** AT3G51280.1)
novel_mir319	Solyc10g081260.2	Protein DETOXIFICATION (AHRD V3.3 *** K4D313_SOLLC)
novel_mir319	Solyc07g066180.2	Tir-nbs resistance protein (AHRD V3.3 *** A0A061F4L1_THECC)
novel_mir319	Solyc05g006080.1	Oligosaccharyltransferase complex/magnesium transporter family protein (AHRD V3.3 *** AT4G29870.1)
novel_mir319	Solyc11g044260.2	K(+) efflux antiporter (AHRD V3.3 *-* A0A0K9NYY6_ZOSMR)
novel_mir319	Solyc03g121080.3	Syntaxin-124 protein (AHRD V3.3 *-* A0A0B0PZL0_GOSAR)
novel_mir319	Solyc03g083720.1	LOW QUALITY:Plant invertase/pectin methylesterase inhibitor (AHRD V3.3 *** I3T947_MEDTR)
novel_mir319	Solyc08g066740.3	Early nodulin-like protein 1 (AHRD V3.3 *** A0A151U5D7_CAJCA)
novel_mir319	SL3.0ch11:38309045|38320341	-
novel_mir319	Solyc11g008610.2	Nucleotide-sugar transporter family protein (AHRD V3.3 *** AT2G43240.1)
novel_mir319	Solyc06g059710.3	Acyl-[acyl-carrier-protein] desaturase (AHRD V3.3 *** A0A118HPD5_CYNCS)
novel_mir319	Solyc03g005660.3	Disease resistance protein (AHRD V3.3 *** A0A103XDQ0_CYNCS)
novel_mir319	Solyc12g041960.2	O-methyltransferase (AHRD V3.3 *** A0A1B4Z3W3_9ROSA)
novel_mir319	Solyc08g077990.3	Kinase like protein (AHRD V3.3 *-* Q0WPK0_ARATH)
novel_mir319	Novel00061	-
novel_mir319	Solyc03g098630.3	DUF789 family protein (AHRD V3.3 *-* G7KKC4_MEDTR)
novel_mir319	Solyc07g066410.3	Transducin/WD-like repeat-protein (AHRD V3.3 *** G7JUE1_MEDTR)
novel_mir319	Solyc01g104890.3	Ribosomal L29 family protein (AHRD V3.3 --* AT5G02610.2)
novel_mir319	Solyc08g005720.3	Terpene synthase 18 (AHRD V3.3 *-* R9R6F3_SOLLC)
novel_mir319	Solyc07g062100.3	PHD-zinc-finger-like domain protein (AHRD V3.3 *** G7ZV42_MEDTR)
novel_mir319	Solyc06g035620.3	GRAS family transcription factor (AHRD V3.3 *** D4QD66_DIACA)
novel_mir319	Solyc05g005620.3	RNA-binding 25 (AHRD V3.3 *** A0A0B0MSI7_GOSAR)
novel_mir319	Solyc11g008700.2	RNA binding (RRM/RBD/RNP motifs) family protein (AHRD V3.3 *** AT5G16260.1)
novel_mir319	Solyc04g081850.3	Single hybrid motif superfamily protein (AHRD V3.3 *** AT1G75980.1)
novel_mir319	Solyc01g105970.3	Magnesium-dependent phosphatase 1 (AHRD V3.3 *** A0A0B0NEK9_GOSAR)
novel_mir319	Solyc05g016060.3	cysteine-rich/transmembrane domain A-like protein (AHRD V3.3 *** AT2G32190.1)
novel_mir319	Solyc04g017710.3	Zinc finger transcription factor 32
novel_mir319	Solyc07g043460.3	Cytochrome P450, putative (AHRD V3.3 *** A0A061E4E7_THECC)
novel_mir319	Solyc01g005000.3	Glutamate decarboxylase (AHRD V3.3 *** B1Q3F2_SOLLC)
novel_mir319	Solyc04g076850.3	entire
novel_mir319	Solyc03g115560.3	Flavin-containing monooxygenase (AHRD V3.3 *** K4BL58_SOLLC)
novel_mir319	Novel00152	-
novel_mir319	Solyc01g109980.3	BEL1-related homeotic protein 30 (AHRD V3.3 *** Q8LLD8_SOLTU)
novel_mir319	Solyc10g078300.2	Single-stranded nucleic acid binding R3H (AHRD V3.3 *** A2Q6F7_MEDTR)
novel_mir319	Solyc01g094725.1	Ulp1 protease family, C-terminal catalytic domain containing protein (AHRD V3.3 *** Q60D46_SOLDE)
novel_mir319	Solyc12g005140.2	Major facilitator superfamily protein (AHRD V3.3 *** AT5G54860.1)
novel_mir319	Solyc05g008900.3	Fiber protein Fb34 (AHRD V3.3 *** A0A072VR88_MEDTR)
novel_mir319	Novel00049	-
novel_mir319	Solyc07g065600.3	inner centromere protein, ARK-binding region protein (AHRD V3.3 *-* AT5G55820.8)
novel_mir319	Solyc07g045420.3	ABC1 kinase (AHRD V3.3 *** B9DGY1_ARATH)
novel_mir319	Solyc06g059900.3	LOW QUALITY:NAD(P)H-quinone oxidoreductase subunit 1, chloroplastic (AHRD V3.3 --* NU1C_CHLAT)
novel_mir319	Solyc01g094140.3	Cytochrome P450 family protein (AHRD V3.3 *** B9IC22_POPTR)
novel_mir319	Novel00119	-
novel_mir319	Solyc07g056060.3	pesticidal crystal cry8Ba protein (AHRD V3.3 *** AT4G24610.1)
novel_mir319	Solyc05g007490.3	S-adenosyl-L-methionine-dependent methyltransferases superfamily protein (AHRD V3.3 *** AT1G26850.2)
novel_mir319	SL3.0ch06:41301355|41306865	-
novel_mir319	Solyc07g005530.3	Ubiquitin carboxyl-terminal hydrolase, putative (AHRD V3.3 *** A0A061GR07_THECC)
novel_mir319	Solyc05g015510.3	Squamosa promoter-binding protein 10
novel_mir319	Solyc03g118090.3	Mitochondrial substrate carrier family protein (AHRD V3.3 *** AT5G51050.1)
novel_mir319	Solyc09g098190.3	Signal peptide peptidase-like protein (AHRD V3.3 *-* A0A072TX77_MEDTR)
novel_mir319	Solyc02g086910.3	Peptidyl-prolyl cis-trans isomerase, putative (AHRD V3.3 *** B9RUU4_RICCO)
novel_mir319	Solyc06g082830.3	Iron-stress related protein (AHRD V3.3 *** B4FBU5_MAIZE)
novel_mir319	Solyc03g005010.3	RNA methyltransferase (AHRD V3.3 *** A0A0B0MZJ0_GOSAR)
novel_mir319	Solyc01g081480.3	alpha/beta-Hydrolases superfamily protein (AHRD V3.3 *** AT5G17670.1)
novel_mir319	Solyc01g106350.3	fatty acid amide hydrolase (AHRD V3.3 *** AT5G64440.1)
novel_mir319	Solyc06g007930.3	Cytochrome b5 (AHRD V3.3 *** CYB5_TOBAC)
novel_mir319	Solyc01g107190.3	LOB domain-containing protein, putative (AHRD V3.3 *** B9SGY6_RICCO)
novel_mir319	Solyc01g067740.3	Superoxide dismutase [Cu-Zn] 1
novel_mir319	Solyc08g074450.3	(RAP Annotation release2) Galactose-binding like domain containing protein (AHRD V3.3 *** Q10RT4_ORYSJ)
novel_mir319	Solyc01g111740.3	bZIP transcription factor, putative (DUF630 and DUF632) (AHRD V3.3 *-* AT4G39790.1)
novel_mir319	Solyc05g006810.3	FAD/NAD(P)-binding oxidoreductase family protein (AHRD V3.3 *** AT1G24340.1)
novel_mir319	SL3.0ch05:29304507|29320055	-
novel_mir319	SL3.0ch06:43936850|43938702	-
novel_mir319	Solyc10g084160.2	Small RNA degrading nuclease (AHRD V3.3 *** A0A072VF22_MEDTR)
novel_mir319	Solyc03g123830.3	D-3-phosphoglycerate dehydrogenase (AHRD V3.3 *** K4BN81_SOLLC)
novel_mir319	Solyc03g115020.3	wiskott-aldrich syndrome family protein, putative (DUF1118) (AHRD V3.3 *** AT5G08050.1)
novel_mir319	Solyc09g010000.3	2-oxoglutarate (2OG) and Fe(II)-dependent oxygenase superfamily protein (AHRD V3.3 *** AT1G06620.1)
novel_mir319	Solyc05g052715.1	ATP binding protein, putative (AHRD V3.3 *** B9SLM8_RICCO)
novel_mir319	Solyc03g114640.3	signal peptide peptidase (AHRD V3.3 *** AT1G73990.1)
novel_mir319	Solyc07g063440.3	Trafficking particle complex subunit 10 (AHRD V3.3 *** A0A0B0PCG8_GOSAR)
novel_mir319	Solyc05g005330.3	Disease resistance protein, putative (AHRD V3.3 *-* Q6L432_SOLDE)
novel_mir319	Solyc03g083970.3	BAG family molecular chaperone regulator 7 (AHRD V3.3 *** A0A0B0NKP0_GOSAR)
novel_mir319	Solyc06g074210.3	mRNA-decapping enzyme-like protein (AHRD V3.3 *** A0A0B2REC5_GLYSO)
novel_mir319	Solyc06g072335.1	Peroxidase (AHRD V3.3 --* G7JMV9_MEDTR)
novel_mir319	Solyc09g091580.3	ABC1 protein kinase 6 (AHRD V3.3 *** Q9LRN0_ARATH)
novel_mir319	Solyc02g062690.3	bHLH transcription factor 012
novel_mir319	Solyc01g101130.3	myosin heavy chain, cardiac protein (AHRD V3.3 *** AT5G26770.2)
novel_mir319	Solyc01g099650.3	Formin-like protein (AHRD V3.3 *** K4B0Z9_SOLLC)
novel_mir319	Solyc10g006530.3	Photosynthetic NDH subcomplex L 3 (AHRD V3.3 *** A0A0F7CYJ0_9ROSI)
novel_mir319	Solyc10g083795.1	Cytochrome P450, putative (AHRD V3.3 *** B9S0A8_RICCO)
novel_mir319	Solyc01g108560.3	-
novel_mir319	Solyc04g071500.3	Cupredoxin superfamily protein (AHRD V3.3 *** AT1G21090.1)
novel_mir319	Solyc02g079430.3	Zinc finger, B-box (AHRD V3.3 *-* A0A103Y479_CYNCS)
novel_mir319	Solyc06g076600.2	Kinase family protein (AHRD V3.3 *** B9HPA3_POPTR)
novel_mir319	Solyc09g064490.2	Subtilisin-like protease SDD1 (AHRD V3.3 *** W9RB94_9ROSA)
novel_mir319	Solyc03g096740.3	Unknown protein (AHRD V3.3 )
novel_mir319	Solyc03g119140.3	MAP kinase kinase kinase 30
novel_mir319	Novel00205	-
novel_mir319	SL3.0ch04:52582517|52584033	-
novel_mir319	SL3.0ch10:5478997|5486202	-
novel_mir319	SL3.0ch07:54888950|54890923	-
novel_mir319	Solyc08g061500.2	myosin (AHRD V3.3 *** AT4G33200.1)
novel_mir319	Solyc07g045070.3	S-adenosyl-L-methionine-dependent methyltransferase superfamily protein (AHRD V3.3 *** A0A097PSG8_PRUPE)
novel_mir319	Solyc03g121370.3	Ribosomal protein S8 (AHRD V3.3 *** A0A124SDM5_CYNCS)
novel_mir319	Solyc02g079210.3	DAG protein (AHRD V3.3 *** B6SJX7_MAIZE)
novel_mir319	Solyc12g009770.1	LOW QUALITY:Leucine-rich-repeat receptor-like protein (AHRD V3.3 *** A0A097BR55_GOSBA)
novel_mir319	Solyc03g082450.3	Receptor-like protein kinase (AHRD V3.3 *** M8BN66_AEGTA)
novel_mir319	Solyc02g067230.3	Dof zinc finger protein3
novel_mir319	Solyc07g053000.1	Fasciclin-arabinogalactan-like protein (AHRD V3.3 *** G7IRK3_MEDTR)
novel_mir319	Solyc04g076525.1	GATA transcription factor (AHRD V3.3 *-* G7J4K3_MEDTR)
novel_mir319	Solyc02g081010.2	Transcription factor jumonji (jmjC) domain-containing protein (AHRD V3.3 *-* AT1G11950.3)
novel_mir319	Solyc03g082620.3	Yellow stripe 1A transporter (AHRD V3.3 *** A0A0K9P9K5_ZOSMR)
novel_mir319	Solyc12g008490.2	Nucleotide-diphospho-sugar transferase domain protein (AHRD V3.3 *** G7L7F4_MEDTR)
novel_mir319	Solyc07g052590.1	Pentatricopeptide repeat-containing family protein (AHRD V3.3 *** B9IQB5_POPTR)
novel_mir319	Solyc01g100050.3	TOPLESS 3
novel_mir319	Solyc01g100610.3	Solute carrier family 40 member 3 (AHRD V3.3 *** W9R2S5_9ROSA)
novel_mir319	Solyc02g093360.3	Stpk1 protein kinase (AHRD V3.3 *** Q41493_SOLTU)
novel_mir319	Solyc02g084370.1	Non-specific serine/threonine protein kinase (AHRD V3.3 *** K4BAV3_SOLLC)
novel_mir319	Solyc08g014130.3	Isopropylmalate synthase (AHRD V3.3 *** K4CJ46_SOLLC)
novel_mir319	SL3.0ch12:45101842|45166645	-
novel_mir319	Solyc04g016220.3	Glycosyltransferase (AHRD V3.3 *** M1CLQ4_SOLTU)
novel_mir319	Solyc06g065470.3	DUF668 family protein (AHRD V3.3 *** A0A072VPK0_MEDTR)
novel_mir319	Solyc07g052740.3	DNA-binding storekeeper protein-related transcriptional regulator (AHRD V3.3 --* AT4G00390.1)
novel_mir319	Solyc12g011340.2	RNA-binding protein, putative (AHRD V3.3 *** B9SVC9_RICCO)
novel_mir319	Solyc02g078390.3	DNA mismatch repair protein MutS2 (AHRD V3.3 *** G7ZZ93_MEDTR)
novel_mir319	Solyc08g013910.3	Plant cadmium resistance 2, putative (AHRD V3.3 *** A0A061E1P7_THECC)
novel_mir319	Solyc10g083950.1	LOW QUALITY:Nodulin-like / Major Facilitator Superfamily protein (AHRD V3.3 *** A0A0K9NWX1_ZOSMR)
novel_mir319	Solyc02g079190.3	TRANSPORT INHIBITOR RESPONSE 1 protein, putative (AHRD V3.3 *** B9SFB7_RICCO)
novel_mir319	Solyc06g073930.3	Ubiquitin carboxyl-terminal hydrolase, putative (AHRD V3.3 *** B9RQ57_RICCO)
novel_mir319	Solyc03g005015.1	Peptidase family M48 family protein (AHRD V3.3 *-* AT3G27110.2)
novel_mir319	Solyc07g021700.3	Pollen-specific SF21-like protein (AHRD V3.3 *** G7LJK8_MEDTR)
novel_mir319	Solyc03g118425.1	NF-X1-type zinc finger protein NFXL1 (AHRD V3.3 *** W9QPA3_9ROSA)
novel_mir319	Solyc02g084620.3	Forkhead-associated (FHA) domain-containing protein (AHRD V3.3 *-* AT3G54350.5)
novel_mir319	Solyc06g073610.3	cyclin B1
novel_mir319	Solyc10g009330.3	Arginine/serine-rich splicing factor, putative (AHRD V3.3 *** B9SBD0_RICCO)
novel_mir319	Solyc01g068590.3	metal ion-binding protein (AHRD V3.3 *** AT3G62010.1)
novel_mir319	Solyc03g059190.3	NAD(P)-binding Rossmann-fold superfamily protein (AHRD V3.3 *** AT3G59710.3)
novel_mir319	Solyc06g068800.3	Sec14p-like phosphatidylinositol transfer family protein (AHRD V3.3 *** AT1G01630.1)
novel_mir319	SL3.0ch08:62974860|62978373	-
novel_mir319	Solyc12g019110.2	Valyl-tRNA synthetase (AHRD V3.3 *** A0A151SWL9_CAJCA)
novel_mir319	Solyc10g083470.2	E3 ubiquitin-protein ligase-like protein (AHRD V3.3 *** A0A1B1LUK2_VITPS)
novel_mir319	Solyc09g008930.3	Plant/T32M21-140 protein (AHRD V3.3 *** G7J6T8_MEDTR)
novel_mir319	Solyc04g082610.3	glutamate receptor like 3.3
novel_mir319	Solyc09g009040.3	Sterol C-14 reductase (AHRD V3.3 *** A0A072VKE7_MEDTR)
novel_mir319	Solyc04g072050.3	Transmembrane protein, putative (AHRD V3.3 *** I3SNC1_MEDTR)
novel_mir319	Solyc01g094910.3	ferric-chelate reductase
novel_mir319	Solyc01g091070.3	Methionine aminopeptidase 1 (AHRD V3.3 *** K4AZ47_SOLLC)
novel_mir319	Solyc02g070810.3	Nuclear pore complex protein gp210b (AHRD V3.3 *** W6JLZ0_NICBE)
novel_mir319	Solyc01g102290.3	protein RARE-COLD-INDUCIBLE 2B-like
novel_mir319	Solyc01g006510.3	sorbitol related enzyme
novel_mir319	Solyc09g090557.1	-
novel_mir319	SL3.0ch10:50835363|50838376	-
novel_mir319	Solyc11g066410.2	50S ribosomal protein L9 (AHRD V3.3 *** A0A0A9CWP8_ARUDO)
novel_mir319	Solyc08g006310.3	Cellulose synthase-like protein (AHRD V3.3 *** L0ASU5_POPTO)
novel_mir319	Solyc08g066660.1	Ethylene-responsive transcription factor TINY (AHRD V3.3 *** TINY_ARATH)
novel_mir319	Solyc06g035490.3	bHLH transcription factor 042
novel_mir319	Solyc01g111240.3	Translocase of chloroplast (AHRD V3.3 *-* A0A0K9PF83_ZOSMR)
novel_mir319	Solyc11g068360.1	LOW QUALITY:Disease resistance protein (AHRD V3.3 *** A0A068EUC5_SOLHA)
novel_mir319	Solyc11g066500.2	Ring/U-Box superfamily protein (AHRD V3.3 *-* AT2G27950.3)
novel_mir319	SL3.0ch01:71778763|71799068	-
novel_mir319	Solyc06g065500.3	Pentatricopeptide repeat-containing family protein (AHRD V3.3 *** B9H3L0_POPTR)
novel_mir319	Solyc09g091050.3	Calcium-dependent lipid-binding (CaLB domain) family protein (AHRD V3.3 *-* AT5G04220.1)
novel_mir319	Solyc01g007130.3	Receptor-like protein kinase (AHRD V3.3 *** Q58JF6_SOLPI)
novel_mir319	Solyc10g017580.3	Digalactosyldiacylglycerol synthase (AHRD V3.3 *** A2Q3N6_MEDTR)
novel_mir319	SL3.0ch07:59625308|59629389	-
novel_mir319	Solyc11g045330.2	GPI-anchored protein (AHRD V3.3 *** AT2G30700.1)
novel_mir319	Solyc10g081010.2	hydroxyproline-rich glycoprotein family protein (AHRD V3.3 *** AT3G56590.1)
novel_mir319	Solyc05g015840.3	Squamosa promoter binding protein 13
novel_mir319	Solyc02g081730.3	Reticulon-like protein (AHRD V3.3 *** A0A0V0IQH2_SOLCH)
novel_mir319	Solyc04g078730.2	-
novel_mir319	Solyc02g068170.1	LOW QUALITY:CAP-gly domain linker (AHRD V3.3 --* AT3G55060.3)
novel_mir319	Solyc08g068120.2	DNA polymerase theta (AHRD V3.3 *** A0A0B2Q221_GLYSO)
novel_mir319	Novel00379	-
novel_mir319	Solyc02g049070.3	4-coumarate:CoA ligase (AHRD V3.3 --* O81139_POPTM)
novel_mir319	Solyc03g078150.3	Amino acid transporter family protein (AHRD V3.3 *** D7LGK0_ARALL)
novel_mir319	Novel00539	-
novel_mir319	Solyc10g081950.2	Late embryogenesis abundant (LEA) hydroxyproline-rich glycoprotein family (AHRD V3.3 --* AT2G27260.1)
novel_mir319	Solyc04g064720.3	Maltose excess protein 1 (AHRD V3.3 *** A0A0C5DIX1_CAMSI)
novel_mir319	Solyc02g090620.3	Sulfotransferase (AHRD V3.3 *** K4BCL1_SOLLC)
novel_mir319	SL3.0ch06:32852095|32853453	-
novel_mir319	Solyc12g009300.2	-
novel_mir319	Solyc03g113780.3	Pyridoxamine 5-phosphate oxidase, putative (AHRD V3.3 *** B9RJT5_RICCO)
novel_mir319	Novel00440	-
novel_mir319	Solyc06g071230.3	MYB transcription factor (AHRD V3.3 *** A1DR86_CATRO)
novel_mir319	Solyc06g071550.3	Anthranilate phosphoribosyltransferase (AHRD V3.3 *** F1BPW3_SOLPN)
novel_mir319	Solyc07g061920.3	glucan synthase-like 4 (AHRD V3.3 *** AT3G14570.1)
novel_mir319	Solyc08g081730.3	Reticulon-like protein (AHRD V3.3 *** K4CPG9_SOLLC)
novel_mir319	Solyc05g006050.3	cyclinD1_1
novel_mir319	Novel00542	-
novel_mir319	Solyc07g042550.3	Sucrose synthase (AHRD V3.3 *** SUS2_SOLTU)
novel_mir319	Solyc03g006610.3	Arf GTPase activating protein (AHRD V3.3 *** A0A103YJY6_CYNCS)
novel_mir319	Solyc07g043580.3	bHLH transcription factor 052
novel_mir319	Solyc01g111910.3	RNA polymerase II-associated protein 1, putative (AHRD V3.3 *** A0A061DXN5_THECC)
novel_mir319	Solyc07g052490.3	Myb transcription factor (AHRD V3.3 *-* A0A072UKM9_MEDTR)
novel_mir319	Solyc06g065450.3	PSL1a (AHRD V3.3 *** F5A7N5_9SOLN)
novel_mir319	Solyc11g033270.2	MAP kinase kinase kinase 82
novel_mir319	SL3.0ch12:26665820|26693496	-
novel_mir319	Solyc01g066740.3	Transducin/WD40 repeat-like superfamily protein (AHRD V3.3 *** AT3G06880.2)
novel_mir319	Solyc11g066890.1	Arogenate dehydratase (AHRD V3.3 *** K4D9U6_SOLLC)
novel_mir319	Solyc05g010660.3	DNA-directed RNA polymerase (AHRD V3.3 *** K4BXN8_SOLLC)
novel_mir319	Solyc09g059950.3	Amino acid--[acyl-carrier-protein] ligase (AHRD V3.3 *** A0A0B0MIR3_GOSAR)
novel_mir319	Solyc07g039195.1	Dystrophin-1 (AHRD V3.3 *-* A0A0B0NKV5_GOSAR)
novel_mir319	SL3.0ch06:4833842|4841468	-
novel_mir319	Solyc12g088280.2	Serine carboxypeptidase-like protein (AHRD V3.3 *-* G7JTF9_MEDTR)
novel_mir319	Solyc06g069770.3	DNA-directed RNA polymerase subunit (AHRD V3.3 *-* G7KER5_MEDTR)
novel_mir319	SL3.0ch12:65977416|65981627	-
novel_mir319	Solyc02g072520.3	Receptor kinase, putative (AHRD V3.3 *** A0A061GFM9_THECC)
novel_mir319	Solyc07g043390.3	Cellulose synthase (AHRD V3.3 *** A0A118J5T2_CYNCS)
novel_mir319	Solyc01g091240.3	Pentatricopeptide repeat protein (AHRD V3.3 *** A0A0D5ZZN7_NICSY)
novel_mir319	Solyc05g016390.3	Carbohydrate-binding X8 domain superfamily protein (AHRD V3.3 *-* AT1G79480.2)
novel_mir319	Solyc02g081270.3	NAC domain protein, (AHRD V3.3 *** A0A061EDT4_THECC)
novel_mir319	Solyc01g098610.3	glutathione synthetase 2
novel_mir319	Solyc01g103430.3	Protein kinase (AHRD V3.3 *** Q1SL21_MEDTR)
novel_mir319	Solyc01g105490.3	myosin 2 (AHRD V3.3 --* AT5G43900.3)
novel_mir319	Solyc01g110160.3	Ribosomal RNA small subunit methyltransferase H (AHRD V3.3 *** A0A1D1Y2V6_9ARAE)
novel_mir319	Solyc03g007050.3	ERECTA-like 1 (AHRD V3.3 *** AT5G62230.1)
novel_mir319	Solyc03g113040.3	ABC transporter A family protein (AHRD V3.3 *** A0A072UUA7_MEDTR)
novel_mir319	Solyc01g080870.3	Peptide transporter, putative (AHRD V3.3 *** B9SKJ1_RICCO)
novel_mir319	Solyc12g014590.2	Pirin-like protein family (AHRD V3.3 *** A0A151SXI4_CAJCA)
novel_mir319	Solyc08g074290.3	myosin heavy chain-like protein (AHRD V3.3 *** AT4G31340.1)
novel_mir319	Solyc06g074530.1	Arogenate dehydratase (AHRD V3.3 *** K4C9H1_SOLLC)
novel_mir319	Solyc07g065460.1	LOW QUALITY:transmembrane protein (AHRD V3.3 *-* AT4G16400.1)
novel_mir319	Solyc04g016370.3	DNA helicase INO80-like protein (AHRD V3.3 *** AT3G57300.4)
novel_mir319	Solyc08g080390.3	Cytochrome P450 (AHRD V3.3 *** A0A0N9HM28_9MAGN)
novel_mir319	Solyc09g011160.3	Regulator of chromosome condensation (RCC1) family protein (AHRD V3.3 *** AT3G53830.3)
novel_mir319	Solyc01g080460.3	pyruvate orthophosphate dikinase (AHRD V3.3 *** AT4G15530.6)
novel_mir319	Solyc09g042750.3	Acyl-CoA thioesterase, putative (AHRD V3.3 *** B9T2I4_RICCO)
novel_mir319	Solyc07g041280.3	Nitrilase/cyanide hydratase and apolipoprotein N-acyltransferase family protein (AHRD V3.3 *** AT5G12040.1)
novel_mir319	Solyc01g106900.3	Magnesium transporter MRS2-3 (AHRD V3.3 *** W9QFB3_9ROSA)
novel_mir319	Solyc03g118325.1	LRR receptor-like kinase family protein (AHRD V3.3 *-* A0A072UEN8_MEDTR)
novel_mir319	Solyc01g068480.3	Embryo defective 2765 (AHRD V3.3 *** Q8L5Y4_ARATH)
novel_mir319	Solyc05g007940.3	LERNALX L.esculentum ribonuclease lx
novel_mir319	SL3.0ch07:6917816|6930324	-
novel_mir319	Solyc09g075860.3	Lipoxygenase (AHRD V3.3 *** A0A0V0IV70_SOLCH)
novel_mir319	Solyc03g112120.2	Protein prune (AHRD V3.3 *** A0A1D1YXQ3_9ARAE)
novel_mir319	Solyc03g093880.3	U6 snRNA phosphodiesterase (AHRD V3.3 *** K4BIR4_SOLLC)
novel_mir319	Solyc07g005810.3	translation initiation factor eIF(iso)4G
novel_mir319	Solyc04g078000.3	QWRF motif protein (DUF566) (AHRD V3.3 *** AT1G49890.1)
novel_mir319	Solyc08g016170.3	3-oxoacyl-[acyl-carrier-protein] synthase (AHRD V3.3 *** A0A0V0IG10_SOLCH)
novel_mir319	Solyc01g057260.3	transmembrane protein, putative (DUF247) (AHRD V3.3 *-* AT3G50140.2)
novel_mir319	Solyc09g065850.3	auxin-regulated IAA3
novel_mir319	Solyc01g098110.3	Esterase/lipase/thioesterase family protein (AHRD V3.3 *** AT1G54570.1)
novel_mir319	Solyc03g006400.3	MAP kinase kinase kinase 25
novel_mir319	Solyc01g087720.3	structural maintenance of chromosomes 5 (AHRD V3.3 *** AT5G15920.1)
novel_mir319	Solyc09g090710.3	pfkB-like carbohydrate kinase family protein (AHRD V3.3 --* AT5G43910.2)
novel_mir319	Solyc02g072500.3	Nucleobase-ascorbate transporter-like protein (AHRD V3.3 *** G7LJF6_MEDTR)
novel_mir319	Solyc11g013110.2	Flavonol synthase (AHRD V3.3 *** C0LUV3_SOLTU)
novel_mir319	Solyc08g079600.3	BnaA07g13420D protein (AHRD V3.3 *** A0A078ETL1_BRANA)
novel_mir319	Solyc02g093050.3	WRKY transcription factor 8
novel_mir319	Solyc12g095930.2	Serine hydroxymethyltransferase (AHRD V3.3 *** M1CVE4_SOLTU)
novel_mir319	Solyc06g007350.3	Protein phosphatase 2C family protein (AHRD V3.3 *** AT2G30170.1)
novel_mir319	Solyc09g007530.3	RING/U-box superfamily protein (AHRD V3.3 *** AT2G37150.15)
novel_mir319	Solyc01g102980.3	ZF-HD homeobox protein family (AHRD V3.3 *** A0A151SB96_CAJCA)
novel_mir319	Solyc09g091070.2	Malate dehydrogenase (AHRD V3.3 *** A0A061G4A3_THECC)
novel_mir319	Solyc03g082900.3	Glucan endo-1,3-beta-glucosidase, putative (AHRD V3.3 *** B9SJT3_RICCO)
novel_mir319	Solyc08g005980.3	high-affinity nickel-transport family protein (AHRD V3.3 *** AT2G16800.1)
novel_mir319	Solyc08g075850.3	50S ribosomal protein L24 (AHRD V3.3 *** W9QWA0_9ROSA)
novel_mir319	Solyc02g069630.3	Subtilisin-like protease (AHRD V3.3 *** A0A0B0N731_GOSAR)
novel_mir319	Solyc03g025170.1	gras10
novel_mir319	Solyc03g117300.3	Nodulin-like / Major Facilitator Superfamily protein (AHRD V3.3 *** A0A0K9Q4D1_ZOSMR)
novel_mir319	Solyc12g099970.2	SNF1 kinase complex anchoring protein
novel_mir319	Solyc03g033980.3	Tubby-like F-box protein (AHRD V3.3 *** K4BFS0_SOLLC)
novel_mir319	Solyc11g012450.2	Inositol transporter 4
novel_mir319	Solyc04g081080.1	Non-specific serine/threonine protein kinase (AHRD V3.3 *** K4BVI7_SOLLC)
novel_mir319	Solyc12g088370.2	Interferon-related developmental regulator family protein (AHRD V3.3 *** B9IBS1_POPTR)
novel_mir319	Solyc05g009360.3	translocase subunit seca (AHRD V3.3 *** AT1G68490.1)
novel_mir319	Solyc04g016480.3	SUN-like protein 12
novel_mir319	Solyc03g114730.3	O-fucosyltransferase family protein (AHRD V3.3 *** AT5G15740.1)
novel_mir319	SL3.0ch07:898837|907222	-
novel_mir319	Solyc09g005730.3	Plant protein 1589 of unknown function (AHRD V3.3 *** AT3G55240.1)
novel_mir319	Solyc07g042905.1	Transporter-related family protein (AHRD V3.3 *** B9HG67_POPTR)
novel_mir319	Solyc03g082560.3	NAD(P)-linked oxidoreductase superfamily protein (AHRD V3.3 *** AT5G53580.1)
novel_mir319	SL3.0ch04:5644196|5649599	-
novel_mir319	Solyc09g075550.3	Cellulose synthase (AHRD V3.3 *** A0A103XPU9_CYNCS)
novel_mir319	Solyc02g080400.2	Abnormal spindle-like microcephaly-associated-like protein, putative (AHRD V3.3 *** G7JI24_MEDTR)
novel_mir319	Solyc11g044470.2	RNA binding protein, putative (AHRD V3.3 *** B9RW95_RICCO)
novel_mir319	Solyc03g083095.1	Starch synthase, chloroplastic/amyloplastic (AHRD V3.3 *** K4BI85_SOLLC)
novel_mir343	Solyc02g093640.3	Short-chain dehydrogenase/reductase (AHRD V3.3 *** U5TZJ9_PHAVU)
novel_mir343	Solyc09g063130.3	Photosystem I reaction center subunit IV (AHRD V3.3 *** A0A0K9P6J8_ZOSMR)
novel_mir343	Solyc03g117420.3	F-box/LRR-repeat protein (AHRD V3.3 *** A0A0K9PK37_ZOSMR)
novel_mir343	Solyc07g026640.2	fanconi anemia group E protein FANCE protein (AHRD V3.3 *** AT4G29560.1)
novel_mir343	Solyc02g068720.3	Nck-associated protein 1 (AHRD V3.3 *** B7ZGK5_LOTJA)
novel_mir343	Solyc01g067930.3	Xyloglucan alpha-1,6-xylosyltransferase (AHRD V3.3 *** X2CZ83_PINRA)
novel_mir343	Solyc12g014210.2	RNA-binding (RRM/RBD/RNP motifs) family protein (AHRD V3.3 *** AT3G15010.2)
novel_mir343	Solyc03g093480.3	U3 small nucleolar RNA-associated protein 10 and NUC211 domain-containing protein, putative isoform 1 (AHRD V3.3 *** A0A061FZW2_THECC)
novel_mir343	SL3.0ch03:63680275|63684549	-
novel_mir343	SL3.0ch09:8501937|8531269	-
novel_mir343	Solyc07g032490.3	Major facilitator superfamily protein (AHRD V3.3 *** AT2G26690.1)
novel_mir343	Solyc01g011095.1	CLAVATA3/ESR (CLE)-related 25-like protein (AHRD V3.3 *-* A0A0B0NFL0_GOSAR)
novel_mir343	Solyc01g068590.3	metal ion-binding protein (AHRD V3.3 *** AT3G62010.1)
novel_mir343	Solyc01g111080.3	Unknown protein (AHRD V3.3 )
novel_mir343	Solyc10g076940.2	Protein zinc induced facilitator-like 1 (AHRD V3.3 *** A0A0B0NBA1_GOSAR)
novel_mir343	Solyc02g094130.3	DCD (Development and Cell Death) domain protein (AHRD V3.3 *** AT3G27090.3)
novel_mir343	Solyc03g120410.2	-
novel_mir343	Solyc03g082450.3	Receptor-like protein kinase (AHRD V3.3 *** M8BN66_AEGTA)
novel_mir343	Solyc02g071210.3	Cold acclimation protein WCOR413 (AHRD V3.3 *** A0A103STZ1_CYNCS)
novel_mir343	Solyc09g025260.3	SAP-like protein BP-73 (AHRD V3.3 *** W9QWA9_9ROSA)
novel_mir343	Solyc08g068120.2	DNA polymerase theta (AHRD V3.3 *** A0A0B2Q221_GLYSO)
novel_mir343	Solyc01g080300.3	cobalt ion transmembrane transporter (AHRD V3.3 *** AT3G21580.1)
novel_mir343	Solyc05g009120.3	Core-2/I-branching beta-1,6-N-acetylglucosaminyltransferase family protein (AHRD V3.3 *** AT1G68390.1)
novel_mir343	Solyc06g073037.1	Ovate family protein 5 (AHRD V3.3 *** A0A061G3I6_THECC)
novel_mir343	SL3.0ch11:40048756|40049702	-
novel_mir268	SL3.0ch02:30046487|30053197	-
novel_mir268	Solyc03g093380.2	protein kinase family protein (AHRD V3.3 *** AT1G51870.2)
novel_mir268	Solyc06g053145.1	Photosystem II CP47 reaction center protein (AHRD V3.3 --* PSBB_CHLRE)
novel_mir268	Solyc06g060620.3	Nitrate transporter (AHRD V3.3 *** Q852P7_TOBAC)
novel_mir268	Solyc02g092310.3	Pentatricopeptide repeat-containing protein (AHRD V3.3 *** A0A0K9PPL5_ZOSMR)
novel_mir268	Solyc03g115220.3	Flavonoid 3'-hydroxylase (AHRD V3.3 *** A0A0N6XG41_LYCBA)
novel_mir268	Solyc02g068910.3	Trypsin family protein (AHRD V3.3 *** AT5G45030.2)
novel_mir268	Solyc10g083795.1	Cytochrome P450, putative (AHRD V3.3 *** B9S0A8_RICCO)
novel_mir268	Solyc10g085335.1	Protein DETOXIFICATION (AHRD V3.3 *** B9SL10_RICCO)
novel_mir268	Solyc04g011963.1	-
novel_mir268	Solyc08g075490.3	9-cis-epoxycarotenoid dioxygenase, putative (AHRD V3.3 *** B9S1S9_RICCO)
novel_mir268	Solyc07g056040.3	CASP-like protein (AHRD V3.3 *** K4CGD7_SOLLC)
novel_mir268	Solyc03g117890.3	ACT domain-containing protein (AHRD V3.3 *** A0A0K9PHE5_ZOSMR)
novel_mir268	Solyc09g011160.3	Regulator of chromosome condensation (RCC1) family protein (AHRD V3.3 *** AT3G53830.3)
novel_mir268	Solyc02g081060.3	Retrovirus-related Pol polyprotein from transposon TNT 1-94 (AHRD V3.3 *** A0A151T5P9_CAJCA)
novel_mir268	Solyc02g077710.1	LOW QUALITY:ROX1 homologue (AHRD V3.3 *** I7GSE9_TOBAC)
novel_mir268	Solyc05g056070.3	photosystem 1 protein
novel_mir268	Solyc04g078730.2	-
novel_mir268	SL3.0ch06:41217323|41222706	-
novel_mir268	Solyc08g007620.2	Subtilisin-like protease (AHRD V3.3 *** Q9LWA3_SOLLC)
novel_mir268	Solyc01g087820.2	subtilisin-like protease 4B
novel_mir268	Solyc03g006810.3	Peroxidase (AHRD V3.3 *** K4BEA4_SOLLC)
novel_mir268	Solyc04g005450.3	Purple acid phosphatase (AHRD V3.3 *** K4BNF1_SOLLC)
novel_mir268	Solyc02g036330.3	26S protease regulatory subunit, putative (AHRD V3.3 *** B9RXE9_RICCO)
novel_mir268	Solyc01g073750.3	Glucan synthase-like protein (AHRD V3.3 *** G7KWP5_MEDTR)
novel_mir268	Solyc12g005480.2	targeting protein for XKLP2 (AHRD V3.3 *** AT1G03780.2)
novel_mir268	Solyc11g013080.2	ALBINO3-like protein 2 (AHRD V3.3 *-* W9SEX0_9ROSA)
novel_mir268	Solyc01g081160.3	Beta-glucosidase, putative (AHRD V3.3 *-* B9SAQ1_RICCO)
novel_mir268	Solyc06g053760.3	Syntaxin, putative (AHRD V3.3 *** B9SHK3_RICCO)
novel_mir268	Solyc02g086910.3	Peptidyl-prolyl cis-trans isomerase, putative (AHRD V3.3 *** B9RUU4_RICCO)
novel_mir268	Solyc01g108670.3	Kinesin motor family protein (AHRD V3.3 *** U5GJ60_POPTR)
novel_mir268	Solyc02g064950.3	CBS domain-containing protein-like (AHRD V3.3 *** B8AP73_ORYSI)
novel_mir268	Solyc05g056050.3	Chlorophyll a-b binding protein, chloroplastic (AHRD V3.3 *** K4C2T0_SOLLC)
novel_mir268	Solyc04g009040.3	Receptor-kinase, putative (AHRD V3.3 *** B9SZK5_RICCO)
novel_mir268	Solyc07g066080.3	Ubiquitin-conjugating enzyme E2 (AHRD V3.3 *** A0A1D1XIE8_9ARAE)
novel_mir268	Solyc10g079190.2	Zinc finger transcription factor 61
novel_mir268	Solyc03g098020.3	alpha/beta-Hydrolases superfamily protein (AHRD V3.3 *** AT1G73480.1)
novel_mir268	Solyc12g088470.2	cyclin A3_4
novel_mir268	Solyc05g052200.3	Protein kinase (AHRD V3.3 *** A0A0K9NZM3_ZOSMR)
novel_mir268	Solyc06g005890.3	DUF674 family protein (AHRD V3.3 *** G7L1B1_MEDTR)
novel_mir268	Solyc09g025260.3	SAP-like protein BP-73 (AHRD V3.3 *** W9QWA9_9ROSA)
novel_mir268	Solyc10g085330.2	Protein DETOXIFICATION (AHRD V3.3 *-* A0A103YLD3_CYNCS)
novel_mir268	Solyc02g078810.3	Bromodomain 4, putative (AHRD V3.3 *** A0A061GG17_THECC)
novel_mir268	Solyc02g069280.3	-
novel_mir149	Solyc05g016390.3	Carbohydrate-binding X8 domain superfamily protein (AHRD V3.3 *-* AT1G79480.2)
novel_mir149	Solyc10g005210.3	DNA-3-methyladenine glycosylase, putative (AHRD V3.3 *** B9SVU2_RICCO)
novel_mir149	Solyc01g095390.3	Intracellular protein transporter USO1-like protein (AHRD V3.3 *** G7KAQ1_MEDTR)
novel_mir149	Solyc11g008940.1	Pentatricopeptide repeat-containing protein (AHRD V3.3 *** A0A118K217_CYNCS)
novel_mir149	Solyc11g068960.2	BHLH transcription factor-like protein (AHRD V3.3 *-* A0A072UK41_MEDTR)
novel_mir149	Solyc03g112510.2	D111/G-patch domain-containing family protein (AHRD V3.3 *** B9GSH2_POPTR)
novel_mir149	Solyc06g068860.3	Alpha-mannosidase (AHRD V3.3 *** E0XN34_SOLLC)
novel_mir149	Solyc10g085500.2	Cytochrome P450, putative (AHRD V3.3 *** B9SRM6_RICCO)
novel_mir149	Novel00430	-
novel_mir149	Solyc02g091660.3	Transcription factor GTE4 (AHRD V3.3 *** A0A0B2QCM2_GLYSO)
novel_mir149	SL3.0ch01:97093441|97095210	-
novel_mir149	Solyc00g024150.3	Transcriptional coactivator/pterin dehydratase (AHRD V3.3 *** AT5G51110.1)
novel_mir149	Solyc02g082120.3	DNA-3-methyladenine glycosylase, putative (AHRD V3.3 *** B9SVU2_RICCO)
novel_mir149	Solyc02g092537.1	Acetyl-coenzyme A carboxylase carboxyl transferase subunit beta, chloroplastic (AHRD V3.3 --* ACCD_CITSI)
novel_mir149	Solyc03g121260.3	RNA methyltransferase family protein (AHRD V3.3 *** AT3G21300.1)
novel_mir149	Solyc02g089263.1	auxin transport protein (BIG) (AHRD V3.3 *** AT3G02260.3)
novel_mir149	Solyc12g014560.2	Cell division protein FtsZ-1-like protein (AHRD V3.3 *** W9RBJ2_9ROSA)
novel_mir149	SL3.0ch08:51859741|51866897	-
novel_mir149	Solyc11g018510.2	DNA glycosylase (AHRD V3.3 *** I0YSC3_COCSC)
novel_mir149	Novel00554	-
novel_mir149	Solyc06g076510.3	Phosphoserine phosphatase, putative (AHRD V3.3 *** B9RLN8_RICCO),Pfam:PF00702
novel_mir149	Solyc07g014590.3	Isoamylase (AHRD V3.3 *** Q1AJM7_IPOBA)
novel_mir149	Solyc03g095770.3	WRKY transcription factor 80
novel_mir149	Solyc08g082750.3	Plant regulator RWP-RK family protein (AHRD V3.3 *** G7IAL8_MEDTR)
novel_mir149	SL3.0ch09:18103639|18120356	-
novel_mir149	Solyc01g103030.3	Major facilitator superfamily protein (AHRD V3.3 *** AT1G59740.1)
novel_mir149	Solyc03g096870.3	cell division control 20-1
novel_mir149	Solyc12g098740.2	Clathrin interactor EPSIN 2 (AHRD V3.3 *** EPN2_ARATH)
novel_mir149	SL3.0ch07:230401|238618	-
novel_mir149	Solyc07g032180.3	Abhydrolase domain-containing protein 4 (AHRD V3.3 *** A0A0B2SN17_GLYSO)
novel_mir149	Solyc06g049040.3	BZIP transcription factor (AHRD V3.3 *** A0A072V8H4_MEDTR)
novel_mir149	Novel00406	-
novel_mir149	Solyc06g082830.3	Iron-stress related protein (AHRD V3.3 *** B4FBU5_MAIZE)
novel_mir149	Solyc10g045420.2	O-fucosyltransferase family protein (AHRD V3.3 *** AT2G44500.1)
novel_mir149	Solyc08g083240.3	SUN-like protein 24
novel_mir149	Solyc03g005750.3	RNA polymerase II degradation factor-like protein (DUF1296) (AHRD V3.3 *** AT1G29370.1)
novel_mir610	Solyc01g073910.3	homeobox leucine zipper protein (AHRD V3.3 *** AT5G06710.1)
novel_mir610	Solyc12g056950.2	senescence-associated family protein, putative (DUF581) (AHRD V3.3 *** AT1G78020.1)
novel_mir610	Solyc06g049050.3	expansin 2
novel_mir610	Solyc06g005060.3	elongation factor 1-alpha
novel_mir610	Solyc03g005180.1	Ribosomal protein L18/L5 (AHRD V3.3 *** A0A103UVK9_CYNCS)
novel_mir610	Solyc02g070910.2	-
novel_mir610	Solyc10g081710.2	RING/U-box superfamily protein (AHRD V3.3 *-* AT5G15790.4)
novel_mir610	Solyc06g059710.3	Acyl-[acyl-carrier-protein] desaturase (AHRD V3.3 *** A0A118HPD5_CYNCS)
novel_mir610	Solyc08g061000.3	Dead box ATP-dependent RNA helicase, putative (AHRD V3.3 *** B9RV50_RICCO)
novel_mir610	Solyc09g092170.2	Beta-galactosidase (AHRD V3.3 *** A0A0V0IVF7_SOLCH)
novel_mir610	Solyc01g067480.3	Acyl-CoA-binding domain-containing protein 4 (AHRD V3.3 *** A0A0B0MQV8_GOSAR)
novel_mir610	Solyc03g123800.2	MAP kinase kinase 2
novel_mir610	Solyc02g079100.3	riboflavin kinase/FMN hydrolase (AHRD V3.3 *** AT4G21470.1)
novel_mir610	Solyc06g073510.3	Origin recognition complex subunit 2 family protein (AHRD V3.3 *** U5GMP7_POPTR)
novel_mir610	Solyc07g065380.3	-
novel_mir610	Solyc12g006240.2	CONSTANS-like zinc finger protein (AHRD V3.3 *** A0A023GS52_SOYBN)
novel_mir610	Solyc09g060100.3	transmembrane protein (AHRD V3.3 *** AT4G13150.1)
novel_mir610	Solyc05g051580.3	Phototropic-responsive NPH3 family protein (AHRD V3.3 *** AT5G10250.2)
novel_mir610	Solyc04g017710.3	Zinc finger transcription factor 32
novel_mir610	Solyc07g043460.3	Cytochrome P450, putative (AHRD V3.3 *** A0A061E4E7_THECC)
novel_mir610	Solyc02g078480.3	CBS domain-containing protein (AHRD V3.3 *** A0A061GEK1_THECC)
novel_mir610	Solyc10g081910.2	Receptor-kinase-like protein (AHRD V3.3 *** A0A072U3D4_MEDTR)
novel_mir610	SL3.0ch07:57375035|57375742	-
novel_mir610	Solyc11g069040.3	glyoxalase 1
novel_mir610	Solyc08g062490.3	WRKY transcription factor 50
novel_mir610	Solyc02g071180.3	RNA polymerase II degradation factor-like protein (DUF1296) (AHRD V3.3 *** AT1G29370.1)
novel_mir610	Solyc05g055780.3	DNA repair protein RecA, putative (AHRD V3.3 *** A0A072V2Z1_MEDTR)
novel_mir610	Solyc12g005950.2	COP1 homolog
novel_mir610	Solyc12g008840.2	beta-galactosidase 4
novel_mir610	Solyc08g083140.3	Embryogenesis-associated EMB8 (AHRD V3.3 *** A0A0B0P518_GOSAR)
novel_mir610	Solyc12g005590.2	Organic solute transporter ostalpha protein (AHRD V3.3 *** G7J9A4_MEDTR)
novel_mir610	Solyc07g063950.3	calcium/calmodulin-regulated receptor-like kinase
novel_mir610	Solyc06g075280.3	Vicilin-like antimicrobial peptides 2-2 (AHRD V3.3 *** W9SCA8_9ROSA)
novel_mir610	SL3.0ch12:62635933|62640759	-
novel_mir610	Solyc12g098370.2	Myb family transcription factor APL (AHRD V3.3 *** A0A0B0NIP7_GOSAR)
novel_mir610	Solyc12g014010.2	Glycosyltransferase (AHRD V3.3 *** M1B8J3_SOLTU)
novel_mir610	Solyc01g099220.3	DNA polymerase (AHRD V3.3 *** K4B0V9_SOLLC)
novel_mir610	Solyc01g095390.3	Intracellular protein transporter USO1-like protein (AHRD V3.3 *** G7KAQ1_MEDTR)
novel_mir610	Solyc02g082480.3	glutamate receptor-like 3.5
novel_mir610	Solyc11g008430.2	Ras-related small GTP-binding family protein (AHRD V3.3 *** AT3G54840.1)
novel_mir610	Solyc12g094640.2	Glyceraldehyde-3-phosphate dehydrogenase (AHRD V3.3 *** K4DH36_SOLLC)
novel_mir610	Solyc06g068860.3	Alpha-mannosidase (AHRD V3.3 *** E0XN34_SOLLC)
novel_mir610	Novel00678	-
novel_mir610	Solyc10g084410.2	Protein phosphatase 2C family protein (AHRD V3.3 *** AT3G12620.2)
novel_mir610	Solyc01g087790.2	LOW QUALITY:subtilisin-like serine protease family protein
novel_mir610	Solyc12g009970.2	Ribosomal RNA small subunit methyltransferase G (AHRD V3.3 *** A0A0B0NU00_GOSAR)
novel_mir610	Solyc04g077920.3	Interferon-related developmental regulator family protein (AHRD V3.3 *** B9IBS1_POPTR)
novel_mir610	Solyc02g092470.3	Formin-like protein (AHRD V3.3 *** K4BD43_SOLLC)
novel_mir610	Solyc07g045340.3	RPM1-interacting protein 4 family protein (AHRD V3.3 *** A0A061DN91_THECC)
novel_mir610	Solyc04g079000.3	Protein TIC 22, chloroplastic-like protein (AHRD V3.3 *** A0A0B0PIL8_GOSAR)
novel_mir610	Solyc01g066850.3	WAT1-related protein (AHRD V3.3 *** K4AWT5_SOLLC)
novel_mir610	Solyc05g050770.3	Serine carboxypeptidase, putative (AHRD V3.3 *** B9R6Y4_RICCO)
novel_mir610	Solyc01g107180.3	Phototropic-responsive NPH3 family protein (AHRD V3.3 *** B9HMY5_POPTR)
novel_mir610	Solyc04g063360.3	ATP-dependent zinc metalloprotease FTSH (AHRD V3.3 *** W9S040_9ROSA)
novel_mir610	Solyc04g078590.3	Receptor protein kinase, putative (AHRD V3.3 *** B9T4U3_RICCO)
novel_mir610	Solyc09g007710.3	Disease resistance protein (TIR-NBS-LRR class) family (AHRD V3.3 *** AT5G36930.2)
novel_mir610	Solyc08g015660.3	6,7-dimethyl-8-ribityllumazine synthase (AHRD V3.3 *** K4CJ96_SOLLC)
novel_mir610	Solyc08g006910.3	Transducin/WD40 repeat-like superfamily protein (AHRD V3.3 *-* AT5G23430.3)
novel_mir610	Solyc03g063680.2	Zinc finger transcription factor 26
novel_mir610	Solyc04g010235.1	Glutathione reductase, chloroplastic (AHRD V3.3 --* GSHRP_ARATH)
novel_mir610	SL3.0ch12:45101842|45166645	-
novel_mir610	Solyc03g119270.2	-
novel_mir610	Solyc01g060470.3	Importin subunit alpha (AHRD V3.3 *** K4AWF0_SOLLC)
novel_mir610	Solyc08g077510.3	poly(U)-specific endoribonuclease-B protein (AHRD V3.3 *** AT4G17100.1)
novel_mir610	Solyc09g065890.3	Alpha/beta-Hydrolases superfamily protein (AHRD V3.3 *** A0A061DP20_THECC)
novel_mir610	Solyc02g068360.3	Phospholipid/glycerol acyltransferase family protein (AHRD V3.3 *** G7L7V8_MEDTR)
novel_mir610	Solyc02g080130.3	DnaJ (AHRD V3.3 *** B6TJ19_MAIZE)
novel_mir610	Solyc03g113790.3	Mannose-1-phosphate guanyltransferase, putative (AHRD V3.3 *** B9R8Y9_RICCO)
novel_mir610	Solyc02g079190.3	TRANSPORT INHIBITOR RESPONSE 1 protein, putative (AHRD V3.3 *** B9SFB7_RICCO)
novel_mir610	Solyc05g006680.3	Galactosyltransferase family protein (AHRD V3.3 *** AT5G62620.1)
novel_mir610	Solyc06g084480.3	Protease Do-like 2, chloroplastic (AHRD V3.3 *** DEGP2_ARATH)
novel_mir610	Solyc06g084615.1	beta-carotene isomerase D27 (AHRD V3.3 *** AT4G01995.1)
novel_mir610	Solyc03g118425.1	NF-X1-type zinc finger protein NFXL1 (AHRD V3.3 *** W9QPA3_9ROSA)
novel_mir610	Solyc09g057880.3	Far-red impaired responsive (FAR1) family protein (AHRD V3.3 *** AT2G43280.1)
novel_mir610	Solyc09g055700.3	Protein FLX-like 1 (AHRD V3.3 *** A0A199W6G6_ANACO)
novel_mir610	Solyc07g039340.3	Protein kinase (AHRD V3.3 *** A2Q551_MEDTR)
novel_mir610	Solyc01g105680.3	Phototropic-responsive NPH3 family protein (AHRD V3.3 *-* AT5G64330.2)
novel_mir610	Solyc09g009690.3	Inosine-uridine preferring nucleoside hydrolase, putative (AHRD V3.3 *** B9SRU5_RICCO)
novel_mir610	Solyc06g066090.3	Lactation elevated protein 1 (AHRD V3.3 *** A0A0B0NJ47_GOSAR)
novel_mir610	Solyc09g010810.3	Kinesin-like protein (AHRD V3.3 *** K4CRA7_SOLLC)
novel_mir610	Solyc08g043140.3	Calcium-dependent ARF-type GTPase activating protein family (AHRD V3.3 *** AT3G07940.1)
novel_mir610	Solyc11g030390.2	Elongation factor 4 (AHRD V3.3 *** A0A0B0MG27_GOSAR)
novel_mir610	Solyc03g115960.3	GDSL esterase/lipase (AHRD V3.3 *** A0A0B2P2I1_GLYSO)
novel_mir610	Solyc06g005560.3	expansin9
novel_mir610	Solyc08g075400.3	SWIb domain-containing protein (AHRD V3.3 *** Q6V9I4_SOLCH)
novel_mir610	Solyc06g076470.3	Plant/T7H20-70 protein (AHRD V3.3 *** G7L5L0_MEDTR)
novel_mir610	Solyc12g055920.2	Calcineurin B, putative (AHRD V3.3 *** B9RCU6_RICCO)
novel_mir610	Solyc08g006310.3	Cellulose synthase-like protein (AHRD V3.3 *** L0ASU5_POPTO)
novel_mir610	Solyc07g054460.3	H/ACA ribonucleoprotein complex non-core subunit NAF1 (AHRD V3.3 *-* W9R7R8_9ROSA)
novel_mir610	Solyc02g086225.1	B-block-binding subunit of TFIIIC protein (AHRD V3.3 --* AT1G59453.1)
novel_mir610	Solyc11g066500.2	Ring/U-Box superfamily protein (AHRD V3.3 *-* AT2G27950.3)
novel_mir610	Solyc09g009430.3	Cell division protein ftsZ, putative (AHRD V3.3 *** B9SRX2_RICCO)
novel_mir610	Novel00088	-
novel_mir610	Solyc06g061020.3	SBP (S-ribonuclease-binding protein) family protein (AHRD V3.3 *** G7JYN7_MEDTR)
novel_mir610	Solyc01g100570.3	Nucleolar protein NOP56 (AHRD V3.3 *** A0A061G5W0_THECC)
novel_mir610	Solyc01g089910.3	SPFH/Band 7/PHB domain-containing membrane-associated protein family (AHRD V3.3 *** AT5G25260.1)
novel_mir610	Solyc02g083140.3	ribonuclease E
novel_mir610	SL3.0ch07:59625308|59629389	-
novel_mir610	Solyc11g069160.2	SUMO E3 ligase SIZ1 (AHRD V3.3 *** A0A0X9AQ43_SOLLC)
novel_mir610	Solyc11g006680.2	Pentatricopeptide repeat-containing protein, putative (AHRD V3.3 *** B9RPX5_RICCO)
novel_mir610	Solyc01g090750.3	T-complex protein 1 alpha subunit (AHRD V3.3 *** AT3G20050.1)
novel_mir610	Solyc01g106430.3	Inorganic pyrophosphatase (AHRD V3.3 *** A0A124SF20_CYNCS)
novel_mir610	Solyc01g087775.1	Subtilisin-like protease (AHRD V3.3 *-* Q38708_ALNGL)
novel_mir610	Solyc07g006040.3	DNA-directed RNA polymerase subunit beta (AHRD V3.3 *** AT4G30845.1)
novel_mir610	SL3.0ch02:50636730|50637935	-
novel_mir610	Solyc07g055870.3	MAP kinase kinase kinase 58
novel_mir610	Solyc04g079970.3	RUB1 conjugating enzyme
novel_mir610	SL3.0ch11:691690|694142	-
novel_mir610	Solyc03g025720.3	4-coumarate:CoA ligase-like protein (AHRD V3.3 *** A0A0A1ETC4_ALBBR)
novel_mir610	SL3.0ch12:67488253|67493081	-
novel_mir610	SL3.0ch02:43122266|43124157	-
novel_mir610	Solyc03g098170.3	tubulin folding cofactor B (AHRD V3.3 *** AT3G10220.1)
novel_mir610	SL3.0ch06:41747998|41748339	-
novel_mir610	Solyc05g010660.3	DNA-directed RNA polymerase (AHRD V3.3 *** K4BXN8_SOLLC)
novel_mir610	Solyc11g044910.2	Beta-D-xylosidase family protein (AHRD V3.3 *** B9HWX2_POPTR)
novel_mir610	Solyc06g062500.3	60S ribosomal protein L28, putative (AHRD V3.3 *** B9RKC5_RICCO)
novel_mir610	Solyc05g024010.3	Zinc finger protein CONSTANS-LIKE 14 (AHRD V3.3 *** B9GMQ8_POPTR)
novel_mir610	Solyc06g082070.3	Trichome birefringence-like protein (AHRD V3.3 *** G7IKB9_MEDTR)
novel_mir610	SL3.0ch07:58099427|58100525	-
novel_mir610	Solyc02g023990.3	NAD(P)-binding Rossmann-fold superfamily protein (AHRD V3.3 *** AT4G20760.2)
novel_mir610	Solyc01g105090.3	CRS1 / YhbY (CRM) domain-containing protein (AHRD V3.3 *** A0A0K9PB57_ZOSMR)
novel_mir610	Solyc01g058160.3	agenet domain-containing protein (AHRD V3.3 *** AT3G06520.2)
novel_mir610	Solyc05g010120.3	Phospholipid-transporting ATPase (AHRD V3.3 *** A0A0V0IZF0_SOLCH)
novel_mir610	Solyc01g110380.3	Kinesin-like protein (AHRD V3.3 *** K4B3Q1_SOLLC)
novel_mir610	Solyc05g010530.3	Protein kinase family protein (AHRD V3.3 *-* AT5G38210.2)
novel_mir610	Solyc05g056170.3	phenylalanine ammonia-lyase 2
novel_mir610	Solyc11g006520.2	Disease resistance protein (AHRD V3.3 *** A0A103Y7R3_CYNCS)
novel_mir610	Solyc06g073540.3	Argonaute4b
novel_mir610	Solyc03g118920.3	ATP-dependent RNA helicase, putative (AHRD V3.3 *** B9S355_RICCO)
novel_mir610	Solyc12g044280.2	Photosystem I reaction center subunit VI (AHRD V3.3 *** B7FN63_MEDTR)
novel_mir610	Solyc07g005000.3	Pleckstrin-like (PH) and lipid-binding START domain protein (AHRD V3.3 *** A0A072V208_MEDTR)
novel_mir610	Novel00237	-
novel_mir610	Solyc09g082690.3	superoxide dismutase
novel_mir610	Solyc04g072850.3	Beta-D-xylosidase (AHRD V3.3 *** H1AC33_SOLLC)
novel_mir610	Solyc12g056340.2	RNA helicase DEAD38
novel_mir610	Solyc07g006500.3	trehalose-6-phosphate synthase 1
novel_mir610	Solyc02g061840.3	RNA-binding (RRM/RBD/RNP motifs) family protein (AHRD V3.3 *-* AT4G35785.2)
novel_mir610	Solyc03g046203.1	-
novel_mir610	Solyc02g087950.3	60S ribosomal protein L34, putative (AHRD V3.3 *** A0A061EMA0_THECC)
novel_mir610	Solyc11g068830.2	bi-functional orotate phosphoribosyltransferase/orotidine-5'-phosphate decarboxylase-like protein
novel_mir610	Solyc08g077060.3	Zinc finger, LSD1-type (AHRD V3.3 *** A0A103XQX8_CYNCS)
novel_mir610	Solyc06g007350.3	Protein phosphatase 2C family protein (AHRD V3.3 *** AT2G30170.1)
novel_mir610	Solyc05g051570.3	Ras-related protein (AHRD V3.3 *** W9QNC0_9ROSA)
novel_mir610	Solyc03g007110.3	ATP-dependent clp protease, putative (AHRD V3.3 *** B9R9N1_RICCO)
novel_mir610	SL3.0ch02:49746497|49748091	-
novel_mir610	Solyc10g083940.1	Nodulin-like / Major Facilitator Superfamily protein (AHRD V3.3 *** A0A0K9NWX1_ZOSMR)
novel_mir610	Solyc10g052490.2	Isoflavone reductase homolog (AHRD V3.3 *** IFRH_SOLTU)
novel_mir610	Solyc06g071290.3	putative betaine aldehyde dehyrogenase
novel_mir610	Solyc05g054150.3	RAB GTPase homolog A5A (AHRD V3.3 *** AT5G47520.1)
novel_mir610	Solyc05g007050.3	Kinase family protein (AHRD V3.3 *** B9H0D5_POPTR)
novel_mir610	Solyc03g082560.3	NAD(P)-linked oxidoreductase superfamily protein (AHRD V3.3 *** AT5G53580.1)
novel_mir610	SL3.0ch04:5644196|5649599	-
novel_mir610	Solyc01g100020.3	Phospholipase D (AHRD V3.3 *** I1NJ37_SOYBN)
novel_mir610	Solyc01g006240.3	Mannose-binding lectin superfamily protein (AHRD V3.3 *** AT1G05760.2)
novel_mir610	Solyc02g072150.3	Trehalose-6-phosphate synthase, putative (AHRD V3.3 *** B9S8D6_RICCO)
novel_mir610	Solyc05g051520.3	S-adenosyl-L-methionine-dependent methyltransferases superfamily protein (AHRD V3.3 *** AT2G22400.1)
novel_mir610	Solyc08g077500.3	Pleckstrin (PH) domain-containing protein isoform 1 (AHRD V3.3 *** A0A061G2P4_THECC)
novel_mir610	Novel00076	-
novel_mir610	Solyc01g103350.3	Protein kinase superfamily protein (AHRD V3.3 *** AT1G09600.1)
novel_mir610	Solyc02g078780.3	Kinase (AHRD V3.3 *** A0A0K9P5P6_ZOSMR)
novel_mir610	Solyc04g051190.3	CYP97A29
novel_mir610	Solyc09g083370.3	Ribosomal protein S19 family protein (AHRD V3.3 *** AT5G09510.1)
novel_mir610	SL3.0ch07:57935452|57937590	-
novel_mir610	Solyc11g072440.2	alpha/beta-Hydrolases superfamily protein (AHRD V3.3 *** AT5G02970.1)
novel_mir610	Solyc08g021940.2	Calcium-dependent lipid-binding (CaLB domain) family protein (AHRD V3.3 *-* AT5G11100.1)
novel_mir610	SL3.0ch12:45138409|45149316	-
novel_mir610	Solyc05g052300.3	Amino acid transporter family protein (AHRD V3.3 *** B9HYI5_POPTR)
novel_mir610	Solyc02g036350.3	1-aminocyclopropane-1-carboxylate oxidase EF501822
novel_mir610	SL3.0ch11:10716174|10718226	-
novel_mir610	Solyc03g097940.3	Potassium channel (AHRD V3.3 *** H2DPY4_9ROSA)
novel_mir610	Solyc03g115560.3	Flavin-containing monooxygenase (AHRD V3.3 *** K4BL58_SOLLC)
novel_mir610	Solyc01g008000.3	ADP-ribosylation factor (AHRD V3.3 *** ARF_VIGUN)
novel_mir610	Solyc06g083720.2	Subtilisin-like protease (AHRD V3.3 *** A0A151T5T1_CAJCA)
novel_mir610	Solyc04g077270.3	Serine/threonine-protein kinase (AHRD V3.3 *** M1A1I5_SOLTU)
novel_mir610	Solyc05g013150.3	Ribulose-1,5 bisphosphate carboxylase/oxygenase large subunit N-methyltransferase, chloroplastic (AHRD V3.3 *** RBCMT_TOBAC)
novel_mir610	Solyc07g019670.3	Fatty acid beta-oxidation multifunctional protein (AHRD V3.3 *** A0A077DAS1_9ERIC)
novel_mir610	Solyc10g078920.2	Thioredoxin (AHRD V3.3 *** G7KVF9_MEDTR)
novel_mir610	Solyc03g118090.3	Mitochondrial substrate carrier family protein (AHRD V3.3 *** AT5G51050.1)
novel_mir610	Solyc07g066610.3	phosphoglycerate kinase
novel_mir610	Solyc02g070240.3	Zinc finger transcription factor 17
novel_mir610	Solyc08g060840.1	FAR1 (AHRD V3.3 *** A0A178UYQ0_ARATH)
novel_mir610	Solyc05g050340.3	WRKY transcription factor 58
novel_mir610	Solyc10g085050.2	O-fucosyltransferase family protein (AHRD V3.3 *** AT2G37980.1)
novel_mir610	Solyc08g077200.3	Ribose-phosphate pyrophosphokinase (AHRD V3.3 *** G7JHM7_MEDTR)
novel_mir610	Solyc01g079760.3	Peroxisomal carrier protein (AHRD V3.3 *** B4FBM4_MAIZE)
novel_mir610	Solyc11g005440.2	Endonuclease or glycosyl hydrolase, putative isoform 1 (AHRD V3.3 *** A0A061DIG3_THECC)
novel_mir610	Solyc01g111570.3	Kinase family protein (AHRD V3.3 *** B9H1A0_POPTR)
novel_mir610	Solyc03g007410.3	basic helix-loop-helix (bHLH) DNA-binding superfamily protein (AHRD V3.3 *** AT5G53210.1)
novel_mir610	Solyc09g076040.3	Protein SUPPRESSOR OF GENE SILENCING 3 (AHRD V3.3 *** A0A1D1YP94_9ARAE)
novel_mir610	Solyc09g089830.3	2-oxoglutarate (2OG) and Fe(II)-dependent oxygenase superfamily protein (AHRD V3.3 *** AT1G06620.1)
novel_mir610	Solyc03g114640.3	signal peptide peptidase (AHRD V3.3 *** AT1G73990.1)
novel_mir610	Solyc03g031560.3	Trimeric LpxA-like enzymes superfamily protein, putative isoform 3 (AHRD V3.3 *** A0A061GGP4_THECC)
novel_mir610	Solyc07g054270.3	Plant/F9H3-4 protein (AHRD V3.3 *** A0A072VLR0_MEDTR)
novel_mir610	Solyc01g007810.1	LOW QUALITY:ovate family protein 3
novel_mir610	Solyc03g043870.3	zinc ion binding protein (AHRD V3.3 *** AT5G65740.2)
novel_mir610	Solyc01g105990.3	Protein EXECUTER 1, chloroplastic (AHRD V3.3 *** A0A0B0P9A3_GOSAR)
novel_mir610	Solyc06g060140.3	Kinesin-like protein (AHRD V3.3 *** A0A061FI31_THECC)
novel_mir610	Solyc05g008450.3	FAD/NAD(P)-binding oxidoreductase (AHRD V3.3 *** AT1G15140.1)
novel_mir610	Solyc03g096900.3	Guanosine-3',5'-bis(Diphosphate) 3'-pyrophosphohydrolase isoform 3 (AHRD V3.3 *** A0A061F675_THECC)
novel_mir610	Solyc04g077615.1	Serine carboxypeptidase-like 7 (AHRD V3.3 *-* W9SMT8_9ROSA)
novel_mir610	Solyc01g099650.3	Formin-like protein (AHRD V3.3 *** K4B0Z9_SOLLC)
novel_mir610	SL3.0ch05:1114306|1116694	-
novel_mir610	Solyc03g006140.3	Neutral ceramidase (AHRD V3.3 *** NCASE_ARATH)
novel_mir610	SL3.0ch01:84317228|84320179	-
novel_mir610	Solyc03g121070.3	hexokinase
novel_mir610	Solyc12g044600.3	NADP-malic enzyme
novel_mir610	Solyc01g068470.3	cytochrome C oxidase subunit (AHRD V3.3 *-* AT2G38780.4)
novel_mir610	Solyc07g065510.3	RNA-binding protein, putative (AHRD V3.3 *** B9S9T2_RICCO)
novel_mir610	Solyc03g082450.3	Receptor-like protein kinase (AHRD V3.3 *** M8BN66_AEGTA)
novel_mir610	Solyc09g092560.3	Cytochrome P450 (AHRD V3.3 *** A0A061FSW2_THECC)
novel_mir610	Solyc02g093360.3	Stpk1 protein kinase (AHRD V3.3 *** Q41493_SOLTU)
novel_mir610	SL3.0ch08:65548611|65549063	-
novel_mir610	Solyc08g014130.3	Isopropylmalate synthase (AHRD V3.3 *** K4CJ46_SOLLC)
novel_mir610	Solyc08g077180.3	Pyruvate kinase (AHRD V3.3 *** K4CN78_SOLLC)
novel_mir610	Solyc10g085550.2	Enolase (AHRD V3.3 *-* ENO_SOLLC)
novel_mir610	Solyc12g011340.2	RNA-binding protein, putative (AHRD V3.3 *** B9SVC9_RICCO)
novel_mir610	Solyc04g014830.2	GRAS family transcription factor (AHRD V3.3 *** G7JLR5_MEDTR)
novel_mir610	Solyc06g068980.3	MAP kinase kinase kinase 39
novel_mir610	Solyc03g005015.1	Peptidase family M48 family protein (AHRD V3.3 *-* AT3G27110.2)
novel_mir610	Solyc10g084250.1	clade VIII lectin receptor kinase
novel_mir610	Solyc03g114750.3	18S pre-ribosomal assembly protein gar2-like protein (AHRD V3.3 *-* AT2G03810.7)
novel_mir610	Solyc03g113800.3	Betaine aldehyde dehydrogenase (AHRD V3.3 *** A0A0B5EBW5_SOLTU)
novel_mir610	Solyc01g110000.3	Beta-galactosidase (AHRD V3.3 *** A0A0V0ITW0_SOLCH)
novel_mir610	Solyc05g026140.3	UPF0420 C16orf58-like protein (AHRD V3.3 *** A0A072U484_MEDTR)
novel_mir610	Novel00219	-
novel_mir610	Solyc12g006550.2	Ribosome biogenesis regulatory protein homolog (AHRD V3.3 *** RRS1_ARATH)
novel_mir610	Solyc10g080920.2	Myb family transcription factor family protein (AHRD V3.3 *** B9GRM8_POPTR)
novel_mir610	Solyc09g064530.3	auxin-regulated IAA12
novel_mir610	Solyc01g087080.3	interferon-activable protein (AHRD V3.3 *** AT3G52110.2)
novel_mir610	Solyc04g076950.3	Protein DETOXIFICATION (AHRD V3.3 *** K4BUD2_SOLLC)
novel_mir610	Solyc01g006510.3	sorbitol related enzyme
novel_mir610	Solyc03g031980.3	Clade XVI lectin receptor kinase (AHRD V3.3 *** K4BFG9_SOLLC)
novel_mir610	Novel00393	-
novel_mir610	Solyc02g069140.2	Leucyl-tRNA synthetase, putative (AHRD V3.3 *** B9SZE7_RICCO)
novel_mir610	Solyc09g007230.3	Zinc finger transcription factor 53
novel_mir610	Solyc02g089150.3	PI-PLC X domain-containing protein (AHRD V3.3 *** A0A0B2PWM6_GLYSO)
novel_mir610	Solyc03g120620.3	Homeobox leucine zipper protein (AHRD V3.3 *** G7IUR3_MEDTR)
novel_mir610	SL3.0ch01:71778763|71799068	-
novel_mir610	Solyc05g047540.3	Pentatricopeptide repeat superfamily protein, putative (AHRD V3.3 *** A0A061GYI5_THECC)
novel_mir610	Solyc12g043110.2	LETSW12
novel_mir610	Solyc05g018125.1	2-oxoglutarate (2OG) and Fe(II)-dependent oxygenase superfamily protein (AHRD V3.3 *** AT1G35190.2)
novel_mir610	Solyc07g017520.3	Conserved oligomeric Golgi complex, subunit 3 (AHRD V3.3 *-* A0A103Y6H1_CYNCS)
novel_mir610	Solyc04g015450.3	extensin X55684
novel_mir610	Solyc01g112060.3	NAD(P)-binding Rossmann-fold superfamily protein (AHRD V3.3 *** AT4G35250.1)
novel_mir610	Solyc12g042600.2	Glycosyltransferase (AHRD V3.3 *** K4DF51_SOLLC)
novel_mir610	Solyc11g018510.2	DNA glycosylase (AHRD V3.3 *** I0YSC3_COCSC)
novel_mir610	Novel00539	-
novel_mir610	Solyc05g010810.2	-
novel_mir610	Solyc12g008350.2	dehydration responsive element binding protein 2
novel_mir610	Solyc08g081080.3	structural maintenance of chromosomes-like protein, putative (DUF3531) (AHRD V3.3 *** AT5G08400.2)
novel_mir610	Solyc04g076960.3	SlSUT4
novel_mir610	Novel00639	-
novel_mir610	Solyc03g117675.1	ATP-dependent DNA helicase (AHRD V3.3 *** AT2G24100.1)
novel_mir610	Solyc11g033270.2	MAP kinase kinase kinase 82
novel_mir610	Solyc09g065480.2	Type I inositol-1,4,5-trisphosphate 5-phosphatase CVP2 (AHRD V3.3 *** A0A151RLD8_CAJCA)
novel_mir610	Solyc07g005590.3	Cyclic nucleotide-gated ion channel, putative (AHRD V3.3 *** B9STR6_RICCO)
novel_mir610	Solyc05g005580.3	DUF936 family protein (AHRD V3.3 *** G7K1E3_MEDTR)
novel_mir610	SL3.0ch01:383151|384253	-
novel_mir610	Solyc01g091240.3	Pentatricopeptide repeat protein (AHRD V3.3 *** A0A0D5ZZN7_NICSY)
novel_mir610	Solyc02g087790.2	Aldose 1-epimerase (AHRD V3.3 *** K4BBT5_SOLLC)
novel_mir610	Solyc07g062050.3	SH2 domain protein A (AHRD V3.3 *** AT1G17040.1)
novel_mir610	Solyc03g098450.3	Kinase interacting (KIP1-like) family protein (AHRD V3.3 *** A0A072UM28_MEDTR)
novel_mir610	Solyc03g083910.3	-
novel_mir610	Solyc06g061000.3	Casein kinase II subunit beta (AHRD V3.3 *** K4C6T0_SOLLC)
novel_mir610	SL3.0ch06:6771673|6799493	-
novel_mir610	Solyc05g006490.3	TPX2 (Targeting protein for Xklp2) family protein, putative (AHRD V3.3 *-* G7K5M5_MEDTR)
novel_mir610	SL3.0ch01:2982863|2990072	-
novel_mir610	Solyc04g071010.3	Mitochondrial substrate carrier family protein (AHRD V3.3 *** AT5G42130.1)
novel_mir610	Solyc01g009970.3	catalytic/ hydrolase (AHRD V3.3 *** AT2G35450.1)
novel_mir610	Solyc08g022030.3	Myosin heavy chain-related protein (AHRD V3.3 *** AT4G32190.1)
novel_mir610	Solyc09g009190.3	Starch branching enzyme (AHRD V3.3 *** Q9XIS5_PHAVU)
novel_mir610	Solyc06g076270.3	Telomere-binding family protein (AHRD V3.3 *** B9HPG4_POPTR)
novel_mir610	Solyc08g006605.1	dynamin related protein (AHRD V3.3 *** AT2G14120.4)
novel_mir610	Solyc12g100180.2	Pleiotropic drug resistance ABC transporter (AHRD V3.3 *** W0TUG3_ACAMN)
novel_mir610	Solyc06g036170.1	gras9
novel_mir610	Solyc02g080050.2	-
novel_mir610	Solyc06g036130.3	Protein DETOXIFICATION (AHRD V3.3 *** K4C4Y2_SOLLC)
novel_mir610	Solyc01g087670.3	Transducin/WD40 repeat protein (AHRD V3.3 *** A0A072UCU5_MEDTR)
novel_mir610	Solyc04g005200.3	2-oxoglutarate decarboxylase/hydro-lyase/magnesium ion-binding protein (AHRD V3.3 *** AT1G68890.1)
novel_mir610	Solyc01g097040.3	myosin-binding protein (Protein of unknown function, DUF593) (AHRD V3.3 *-* AT1G08800.4)
novel_mir610	SL3.0ch04:64514783|64522483	-
novel_mir610	SL3.0ch01:82271007|82271850	-
novel_mir610	Solyc04g008650.3	Receptor-kinase, putative (AHRD V3.3 *** B9RY46_RICCO)
novel_mir610	SL3.0ch09:1594441|1595879	-
novel_mir610	Solyc07g020800.3	Rac-like GTP binding protein (AHRD V3.3 *** O65062_PICMA)
novel_mir610	Solyc02g076680.3	DUF688 family protein (AHRD V3.3 *** G7ZXK0_MEDTR)
novel_mir610	Solyc01g057260.3	transmembrane protein, putative (DUF247) (AHRD V3.3 *-* AT3G50140.2)
novel_mir610	Solyc02g081070.3	Kinase (AHRD V3.3 *** D7ME76_ARALL)
novel_mir610	Solyc06g075510.3	APETALA2e
novel_mir610	Solyc05g054730.3	Cation efflux family protein (AHRD V3.3 *** AT2G39450.1)
novel_mir610	Solyc02g084720.3	beta-galactosidase 6
novel_mir610	Solyc11g065180.2	THUMP domain-containing protein (AHRD V3.3 *** AT5G12410.1)
novel_mir610	Solyc02g080880.3	Aspartic proteinase (AHRD V3.3 *** ASPR_CUCPE)
novel_mir610	Solyc01g095030.3	Myb family transcription factor family protein (AHRD V3.3 *** B9I8P3_POPTR)
novel_mir610	Solyc08g007580.3	Ycf49-like protein (AHRD V3.3 *** A0A0B0NIP1_GOSAR)
novel_mir610	Solyc02g084380.3	Ribosomal protein S6 (AHRD V3.3 *** A0A103XMX6_CYNCS)
novel_mir610	Solyc08g075850.3	50S ribosomal protein L24 (AHRD V3.3 *** W9QWA0_9ROSA)
novel_mir610	SL3.0ch05:1113506|1116694	-
novel_mir610	SL3.0ch07:23791885|23793502	-
novel_mir610	Solyc01g067510.3	Kinase family protein (AHRD V3.3 *** B9GNF8_POPTR)
novel_mir610	Solyc01g102310.3	GRIP and coiled-coil domain-containing protein, putative (AHRD V3.3 *-* B9RFR9_RICCO)
novel_mir610	Solyc05g005915.1	Major facilitator superfamily protein (AHRD V3.3 *** AT1G52190.1)
novel_mir112	Solyc01g094870.2	PLAC8 family protein (AHRD V3.3 *** AT4G23470.1)
novel_mir112	Solyc10g050850.2	Galactose-1-phosphate uridylyltransferase (AHRD V3.3 *** A0A061F9R4_THECC)
novel_mir112	Solyc05g005630.3	Ubiquitin-like-specific protease 1D (AHRD V3.3 *** A0A0B2R587_GLYSO)
novel_mir112	SL3.0ch02:17372800|17377879	-
novel_mir112	Solyc02g078780.3	Kinase (AHRD V3.3 *** A0A0K9P5P6_ZOSMR)
novel_mir112	Solyc09g092100.3	Histidine kinase-, DNA gyrase B (AHRD V3.3 *** G7LHV1_MEDTR)
novel_mir112	Solyc03g122340.3	lipoxygenase D
novel_mir112	Solyc10g085500.2	Cytochrome P450, putative (AHRD V3.3 *** B9SRM6_RICCO)
novel_mir112	Solyc03g095240.3	Tetratricopeptide repeat (TPR)-like superfamily protein (AHRD V3.3 *** AT1G33400.1)
novel_mir112	Solyc03g083720.1	LOW QUALITY:Plant invertase/pectin methylesterase inhibitor (AHRD V3.3 *** I3T947_MEDTR)
novel_mir112	SL3.0ch11:38309045|38320341	-
novel_mir112	Solyc06g005060.3	elongation factor 1-alpha
novel_mir112	SL3.0ch07:57935452|57937590	-
novel_mir112	Novel00595	-
novel_mir112	Solyc08g065910.1	blind-like5
novel_mir112	Solyc08g077430.3	Glycine-rich protein (AHRD V3.3 *** D7MQL9_ARALL)
novel_mir112	Solyc03g098630.3	DUF789 family protein (AHRD V3.3 *-* G7KKC4_MEDTR)
novel_mir112	Solyc02g063410.3	hydroxyproline-rich glycoprotein family protein (AHRD V3.3 *** AT5G65660.1)
novel_mir112	Solyc07g049240.3	Peroxidase (AHRD V3.3 *** K4CF27_SOLLC)
novel_mir112	Solyc06g035620.3	GRAS family transcription factor (AHRD V3.3 *** D4QD66_DIACA)
novel_mir112	Solyc05g005620.3	RNA-binding 25 (AHRD V3.3 *** A0A0B0MSI7_GOSAR)
novel_mir112	Solyc07g008320.3	Calcium-transporting ATPase (AHRD V3.3 *** B9HAW9_POPTR)
novel_mir112	Solyc11g012020.2	EH domain-containing protein 1 (AHRD V3.3 *** A0A1D1YR31_9ARAE)
novel_mir112	Solyc03g111550.3	GDSL esterase/lipase (AHRD V3.3 *** A0A0B2PXL8_GLYSO)
novel_mir112	Solyc07g026960.3	Metallopeptidase M24 family protein (AHRD V3.3 *** AT4G29490.1)
novel_mir112	Solyc02g072260.3	SAP-like protein BP-73 (AHRD V3.3 *-* M8BMZ0_AEGTA)
novel_mir112	Solyc02g090540.3	NAD(P)-binding Rossmann-fold superfamily protein (AHRD V3.3 *** A0A061DHS1_THECC)
novel_mir112	Solyc05g055550.3	TSA: Wollemia nobilis Ref_Wollemi_Transcript_5463_1093 transcribed RNA sequence (AHRD V3.3 *** A0A0C9RPH1_9SPER)
novel_mir112	Solyc03g097715.1	meiosis chromosome segregation family protein (AHRD V3.3 *** AT5G41110.2)
novel_mir112	Solyc01g005280.3	Sec14p-like phosphatidylinositol transfer family protein (AHRD V3.3 *** AT1G14820.3)
novel_mir112	Solyc03g115900.3	chlorophyll a-b binding protein CAB11
novel_mir112	Solyc01g109980.3	BEL1-related homeotic protein 30 (AHRD V3.3 *** Q8LLD8_SOLTU)
novel_mir112	Solyc09g082580.3	auxin canalization protein (DUF828) (AHRD V3.3 *** AT3G22810.1)
novel_mir112	Solyc12g005140.2	Major facilitator superfamily protein (AHRD V3.3 *** AT5G54860.1)
novel_mir112	Solyc03g120020.3	Boron transporter, putative (AHRD V3.3 *** A0A061G9M0_THECC)
novel_mir112	Solyc11g067150.2	transmembrane protein (AHRD V3.3 *** AT4G04190.1)
novel_mir112	Solyc07g055050.3	ATP synthase protein I-like protein (AHRD V3.3 *** AT2G31040.1)
novel_mir112	Solyc10g039190.2	transducin family protein / WD-40 repeat family protein (AHRD V3.3 *** AT3G21540.1)
novel_mir112	Solyc07g040660.3	golgin Putative 5 (AHRD V3.3 --* AT1G79830.5)
novel_mir112	Solyc11g005560.2	Cellulose synthase (AHRD V3.3 *** M0ZXJ5_SOLTU)
novel_mir112	Solyc01g105050.3	Chlorophyll a-b binding protein, chloroplastic (AHRD V3.3 *** M1AY18_SOLTU)
novel_mir112	Solyc07g066610.3	phosphoglycerate kinase
novel_mir112	Novel00442	-
novel_mir112	Solyc12g042950.2	Plastidic ATP/ADP-transporter (AHRD V3.3 *** TLC1_SOLTU)
novel_mir112	SL3.0ch11:55352533|55354894	-
novel_mir112	SL3.0ch03:68040454|68044991	-
novel_mir112	Solyc03g006760.3	NBS-LRR disease resistance-like protein (AHRD V3.3 *-* Q2LED2_9ROSI)
novel_mir112	Solyc01g106350.3	fatty acid amide hydrolase (AHRD V3.3 *** AT5G64440.1)
novel_mir112	SL3.0ch05:29304507|29320055	-
novel_mir112	Solyc07g063440.3	Trafficking particle complex subunit 10 (AHRD V3.3 *** A0A0B0PCG8_GOSAR)
novel_mir112	Solyc02g092560.3	Phototropic-responsive NPH3 family protein (AHRD V3.3 *** A0A061DGZ5_THECC)
novel_mir112	Solyc01g104490.3	Separase, putative (AHRD V3.3 *** B9SSN4_RICCO)
novel_mir112	Solyc01g009235.1	Aldehyde oxidase (AHRD V3.3 *** Q9FV23_SOLLC)
novel_mir112	SL3.0ch01:2982863|2984331	-
novel_mir112	Solyc01g105810.3	-
novel_mir112	Solyc03g019940.3	Asparaginyl-tRNA synthetase family protein (AHRD V3.3 *** U5FL49_POPTR)
novel_mir112	Solyc04g077615.1	Serine carboxypeptidase-like 7 (AHRD V3.3 *-* W9SMT8_9ROSA)
novel_mir112	Solyc03g095180.3	Superoxide dismutase (AHRD V3.3 *** Q7YK44_SOLLC)
novel_mir112	Solyc09g018750.3	CBS domain-containing protein (AHRD V3.3 *** A0T1V6_PLESU)
novel_mir112	Solyc06g075610.1	LOW QUALITY:Exocyst subunit exo70 family protein (AHRD V3.3 *** G7JTM6_MEDTR)
novel_mir112	Solyc06g063260.3	alpha-1,2-Mannosidase (AHRD V3.3 *** K4C757_SOLLC)
novel_mir112	Solyc05g006530.3	DEAD-box ATP-dependent RNA helicase ISE2 (AHRD V3.3 *** G7K5N2_MEDTR)
novel_mir112	Solyc06g034150.3	8-amino-7-oxononanoate synthase (AHRD V3.3 *** A0A0B2R2H1_GLYSO)
novel_mir112	SL3.0ch01:84317228|84320179	-
novel_mir112	Solyc07g008170.2	Methyl-CpG-binding domain protein (AHRD V3.3 *-* G7JE44_MEDTR)
novel_mir112	Solyc05g054600.3	Methionyl-tRNA synthetase family protein (AHRD V3.3 *** B9HTK5_POPTR)
novel_mir112	Solyc01g098030.3	Hydroxyproline-rich glycoprotein family protein, putative isoform 1 (AHRD V3.3 *** A0A061GYH3_THECC)
novel_mir112	Solyc12g049390.2	Lung seven transmembrane receptor family protein (AHRD V3.3 *** AT1G72480.1)
novel_mir112	Solyc09g060110.3	Kinase, putative (AHRD V3.3 *** B9S521_RICCO)
novel_mir112	Solyc03g113010.2	F-box/kelch-repeat protein family (AHRD V3.3 *** A0A151RZC6_CAJCA)
novel_mir112	Solyc11g070020.2	Disease resistance protein (AHRD V3.3 *-* A0A068EUA5_SOLLC)
novel_mir112	Solyc01g097340.3	GDP-mannose 3',5'-epimerase (AHRD V3.3 *** C6K2K9_SOLLC)
novel_mir112	Solyc01g008320.3	shoot gravitropism 2 (SGR2) (AHRD V3.3 *** AT1G31480.1)
novel_mir112	SL3.0ch01:2782063|2783327	-
novel_mir112	Solyc08g083320.3	granule-bound starch synthase 1
novel_mir112	SL3.0ch12:45101842|45166645	-
novel_mir112	Solyc01g107590.3	Cinnamyl alcohol dehydrogenase (AHRD V3.3 *** C1IC55_GOSHI)
novel_mir112	Solyc12g096700.2	60S ribosomal L9 (AHRD V3.3 *** A0A0B0N9P7_GOSAR)
novel_mir112	Solyc02g085020.3	dihydroflavonol 4-reductase
novel_mir112	Solyc09g025270.3	U-box domain-containing protein 3 (AHRD V3.3 *** W9RQV1_9ROSA)
novel_mir112	Solyc01g107130.3	Vacuolar sorting receptor homolog (AHRD V3.3 *** P93027_ARATH)
novel_mir112	Solyc02g079190.3	TRANSPORT INHIBITOR RESPONSE 1 protein, putative (AHRD V3.3 *** B9SFB7_RICCO)
novel_mir112	SL3.0ch09:52458076|52471855	-
novel_mir112	Solyc06g084060.3	F-box family protein (AHRD V3.3 *** B9GS69_POPTR)
novel_mir112	Solyc09g010460.3	Eukaryotic translation initiation factor 3 subunit A (AHRD V3.3 *** K4CR73_SOLLC)
novel_mir112	Solyc08g082840.2	Glutamine-dependent NAD(+) synthetase (AHRD V3.3 *-* NADE_ARATH)
novel_mir112	Novel00155	-
novel_mir112	Solyc01g068590.3	metal ion-binding protein (AHRD V3.3 *** AT3G62010.1)
novel_mir112	Solyc05g018457.1	-
novel_mir112	Solyc04g014820.3	RNA-binding protein, putative (AHRD V3.3 *** Q1ENZ5_MUSAC)
novel_mir112	Solyc03g117440.3	RNA helicase DEAD14
novel_mir112	Solyc01g106040.3	GATA transcription factor, putative (AHRD V3.3 *** B9SN00_RICCO)
novel_mir112	Solyc09g009040.3	Sterol C-14 reductase (AHRD V3.3 *** A0A072VKE7_MEDTR)
novel_mir112	Solyc01g112000.3	expansin-like protein precursor 1
novel_mir112	Solyc10g081050.1	LOW QUALITY:YqaJ-like viral recombinase domain-containing protein
novel_mir112	Solyc02g080200.3	Pectinesterase (AHRD V3.3 *** K4B9P2_SOLLC)
novel_mir112	Solyc02g067660.3	Phytoalexin-deficient 4-1 protein (AHRD V3.3 *** Q2TNK3_SOLTU)
novel_mir112	Solyc03g123390.3	Alpha/beta-Hydrolases superfamily protein, putative (AHRD V3.3 *** A0A061GDN4_THECC)
novel_mir112	SL3.0ch11:3616228|3625291	-
novel_mir112	Solyc10g083960.2	Phosphoadenosine phosphosulfate reductase family protein (AHRD V3.3 *** G7L3W8_MEDTR)
novel_mir112	Solyc05g007755.1	Anaphase-promoting complex subunit 2 (AHRD V3.3 *** W9S0C7_9ROSA)
novel_mir112	Solyc01g095710.3	RNA helicase DEAH-box3
novel_mir112	Solyc04g055250.3	Adenine deaminase 2 (AHRD V3.3 *-* A0A0B0PKM7_GOSAR)
novel_mir112	Solyc03g005090.3	Ankyrin repeat-containing protein, putative (AHRD V3.3 *** B9RBN5_RICCO)
novel_mir112	Solyc05g008040.3	ATP-dependent DNA helicase family protein (AHRD V3.3 *** B9HW67_POPTR)
novel_mir112	SL3.0ch01:71778763|71799068	-
novel_mir112	Solyc10g083720.2	Pyruvate kinase family protein (AHRD V3.3 *** AT3G52990.1)
novel_mir112	Solyc06g071580.3	MORC family CW-type zinc finger protein 4 (AHRD V3.3 *** A0A0B0PTV2_GOSAR)
novel_mir112	Solyc08g081810.3	Cation/H(+) antiporter (AHRD V3.3 *** A0A0K9NMD6_ZOSMR)
novel_mir112	Solyc03g117890.3	ACT domain-containing protein (AHRD V3.3 *** A0A0K9PHE5_ZOSMR)
novel_mir112	Solyc04g071330.3	Armadillo repeat-containing protein, putative (AHRD V3.3 *** B9SB49_RICCO)
novel_mir112	Solyc01g089910.3	SPFH/Band 7/PHB domain-containing membrane-associated protein family (AHRD V3.3 *** AT5G25260.1)
novel_mir112	Solyc01g112060.3	NAD(P)-binding Rossmann-fold superfamily protein (AHRD V3.3 *** AT4G35250.1)
novel_mir112	Solyc02g089263.1	auxin transport protein (BIG) (AHRD V3.3 *** AT3G02260.3)
novel_mir112	Solyc08g005170.3	SolycHsfA1a
novel_mir112	Solyc04g078730.2	-
novel_mir112	Solyc10g080490.2	Plastid-lipid associated protein PAP / fibrillin family protein (AHRD V3.3 *** AT2G42130.4)
novel_mir112	Solyc08g068120.2	DNA polymerase theta (AHRD V3.3 *** A0A0B2Q221_GLYSO)
novel_mir112	Solyc01g079100.3	S-acyltransferase (AHRD V3.3 *** K4AXF6_SOLLC)
novel_mir112	Solyc11g005520.2	Agenet-like domain-containing protein (AHRD V3.3 *-* A0A118K161_CYNCS)
novel_mir112	SL3.0ch06:32852095|32853453	-
novel_mir112	Solyc03g117420.3	F-box/LRR-repeat protein (AHRD V3.3 *** A0A0K9PK37_ZOSMR)
novel_mir112	Solyc11g071300.2	Myb (AHRD V3.3 *** Q948S6_TOBAC)
novel_mir112	Solyc12g015690.2	Fasciclin-like arabinogalactan protein (AHRD V3.3 *** G7K0M1_MEDTR)
novel_mir112	SL3.0ch12:67488253|67493081	-
novel_mir112	Solyc08g076730.3	Tetratricopeptide repeat (TPR)-like superfamily protein (AHRD V3.3 *** AT4G17940.1)
novel_mir112	Novel00542	-
novel_mir112	Solyc11g072710.2	phototropin 1
novel_mir112	Solyc03g117675.1	ATP-dependent DNA helicase (AHRD V3.3 *** AT2G24100.1)
novel_mir112	Solyc12g049560.2	Ethylene-responsive transcription factor (AHRD V3.3 *** I6MBV0_JATCU)
novel_mir112	Solyc03g093480.3	U3 small nucleolar RNA-associated protein 10 and NUC211 domain-containing protein, putative isoform 1 (AHRD V3.3 *** A0A061FZW2_THECC)
novel_mir112	Solyc07g043580.3	bHLH transcription factor 052
novel_mir112	Solyc03g118480.3	Zinc-finger domain of monoamine-oxidase A repressor R1 (AHRD V3.3 *-* AT2G23530.1)
novel_mir112	Solyc03g097190.3	weak chloroplast movement under blue light protein (DUF827) (AHRD V3.3 *** AT5G16730.1)
novel_mir112	Solyc08g068320.3	Myb (AHRD V3.3 *** Q948S5_TOBAC)
novel_mir112	Solyc07g005590.3	Cyclic nucleotide-gated ion channel, putative (AHRD V3.3 *** B9STR6_RICCO)
novel_mir112	Solyc11g044910.2	Beta-D-xylosidase family protein (AHRD V3.3 *** B9HWX2_POPTR)
novel_mir112	Solyc12g088280.2	Serine carboxypeptidase-like protein (AHRD V3.3 *-* G7JTF9_MEDTR)
novel_mir112	Solyc07g053120.3	Serine/threonine-protein kinase (AHRD V3.3 *-* K4CFL1_SOLLC)
novel_mir112	Solyc03g005750.3	RNA polymerase II degradation factor-like protein (DUF1296) (AHRD V3.3 *** AT1G29370.1)
novel_mir112	Solyc08g082870.3	NAD(P)-binding Rossmann-fold superfamily protein
novel_mir112	Solyc02g030450.3	Protein ROOT HAIR DEFECTIVE 3 homolog (AHRD V3.3 *** K4B594_SOLLC)
novel_mir112	Solyc02g014860.3	DnaJ domain-containing protein (AHRD V3.3 *** A0A124SD50_CYNCS)
novel_mir112	Solyc06g061070.3	Glycine cleavage system protein H (AHRD V3.3 *** A9PG07_POPTR)
novel_mir112	Solyc02g085590.3	BAC19.13 (AHRD V3.3 *** Q9FYW3_SOLLC)
novel_mir112	Solyc10g078680.2	C2 calcium/lipid-binding and GRAM domain protein (AHRD V3.3 *** A0A072TGP1_MEDTR)
novel_mir112	Solyc02g087790.2	Aldose 1-epimerase (AHRD V3.3 *** K4BBT5_SOLLC)
novel_mir112	Solyc10g024410.2	Ribose-phosphate pyrophosphokinase family protein (AHRD V3.3 *** B9IB48_POPTR)
novel_mir112	Solyc03g118610.3	SURF1-like protein (AHRD V3.3 *** K4BM10_SOLLC)
novel_mir112	Solyc09g059460.3	Vacuolar iron transporter (VIT) family protein (AHRD V3.3 *-* A0A061G9Q5_THECC)
novel_mir112	Solyc12g006180.2	RNA-binding protein, putative (AHRD V3.3 *** Q1ENZ5_MUSAC)
novel_mir112	Solyc03g116730.3	fatty acid desaturase 5 (AHRD V3.3 *** AT3G15850.1)
novel_mir112	Solyc04g005320.3	MADS-box transcription factor (AHRD V3.3 *** Q8S4L4_SOLLC)
novel_mir112	SL3.0ch06:6771673|6799493	-
novel_mir112	Solyc09g056360.3	Auxin induced-like protein (AHRD V3.3 *** E0Z5V6_PICSI)
novel_mir112	Solyc05g051790.3	DNA-directed RNA polymerase II (AHRD V3.3 *** G7K102_MEDTR)
novel_mir112	Solyc06g074530.1	Arogenate dehydratase (AHRD V3.3 *** K4C9H1_SOLLC)
novel_mir112	SL3.0ch01:2982863|2990072	-
novel_mir112	Solyc02g067490.3	Actin cross-linking protein, putative (AHRD V3.3 *** A0A061E7B5_THECC)
novel_mir112	Solyc05g005140.3	Leucine-rich repeat receptor-like kinase (AHRD V3.3 *** Q75UP2_IPOBA)
novel_mir112	Solyc02g071285.1	60S ribosomal protein L32, putative (AHRD V3.3 *-* B9T5H6_RICCO)
novel_mir112	Solyc08g080390.3	Cytochrome P450 (AHRD V3.3 *** A0A0N9HM28_9MAGN)
novel_mir112	Solyc05g056170.3	phenylalanine ammonia-lyase 2
novel_mir112	SL3.0ch11:54881898|54882328	-
novel_mir112	Solyc02g080050.2	-
novel_mir112	Solyc03g120260.3	Coatomer beta subunit, putative (AHRD V3.3 *-* B9SQC0_RICCO)
novel_mir112	SL3.0ch10:61841788|61842642	-
novel_mir112	Novel00329	-
novel_mir112	Solyc03g112120.2	Protein prune (AHRD V3.3 *** A0A1D1YXQ3_9ARAE)
novel_mir112	Solyc03g093880.3	U6 snRNA phosphodiesterase (AHRD V3.3 *** K4BIR4_SOLLC)
novel_mir112	Solyc05g054630.3	Elongator complex protein 1 (AHRD V3.3 *** K4C2E0_SOLLC)
novel_mir112	Solyc09g076020.3	Imidazoleglycerol-phosphate dehydratase (AHRD V3.3 *** K4CVH9_SOLLC)
novel_mir112	Solyc06g075080.3	Nudix family hydrolase (AHRD V3.3 *** A0A072V814_MEDTR)
novel_mir112	Solyc03g096660.2	NAD(P)-binding Rossmann-fold superfamily protein (AHRD V3.3 *** AT5G06060.1),Pfam:PF13561
novel_mir112	Solyc07g014590.3	Isoamylase (AHRD V3.3 *** Q1AJM7_IPOBA)
novel_mir112	Solyc02g084720.3	beta-galactosidase 6
novel_mir112	Solyc03g120640.3	Photosystem I reaction center subunit VI (AHRD V3.3 *** B7FN63_MEDTR)
novel_mir112	Solyc04g015690.3	Insulin degrading enzyme (AHRD V3.3 *** Q93YG9_SOLLC)
novel_mir112	Solyc01g102850.2	Disease resistance protein (TIR-NBS-LRR class) family (AHRD V3.3 *** AT5G36930.2)
novel_mir112	Solyc10g084000.2	Heavy metal transport/detoxification superfamily protein (AHRD V3.3 *** AT2G36950.1)
novel_mir112	Solyc09g092380.3	S-adenosyl-l-homocysteine hydrolase
novel_mir112	Solyc08g068370.3	ENTH/VHS/GAT family protein (AHRD V3.3 *** A0A061GKP2_THECC)
novel_mir112	Solyc12g049280.2	NAD(P)-binding Rossmann-fold superfamily protein (AHRD V3.3 *** A0A061GJI8_THECC)
novel_mir112	Solyc01g091580.3	Signal recognition particle receptor family protein (AHRD V3.3 *** B9IC92_POPTR)
novel_mir112	Solyc07g007560.3	phosphate transporter 4-5 (AHRD V3.3 *** AT5G20380.2)
novel_mir112	Solyc01g111080.3	Unknown protein (AHRD V3.3 )
novel_mir112	Solyc02g064950.3	CBS domain-containing protein-like (AHRD V3.3 *** B8AP73_ORYSI)
novel_mir112	Solyc08g079620.3	ATP-dependent Clp protease proteolytic subunit (AHRD V3.3 *** K4CNW2_SOLLC)
novel_mir112	Solyc01g058020.3	Alkaline/neutral invertase (AHRD V3.3 *-* A0A0D5CUF6_9ROSI)
novel_mir112	Solyc12g049540.2	Phosphoinositide phosphatase family protein (AHRD V3.3 *** AT3G14205.1)
novel_mir112	Solyc09g090460.3	Nucleolar GTP-binding protein 1 (AHRD V3.3 *** W9R5G2_9ROSA)
novel_mir112	Solyc08g082480.3	Phosphatidylinositol 3-and 4-kinase family protein (AHRD V3.3 *** B9GL47_POPTR)
novel_mir112	Solyc03g120980.3	Pleiotropic drug resistance ABC transporter (AHRD V3.3 *** W0TSU1_ACAMN)
novel_mir112	Solyc02g031860.3	MAP kinase kinase kinase 12
novel_mir112	SL3.0ch07:898837|907222	-
novel_mir112	Solyc06g008790.3	Mi-1.1
novel_mir112	Solyc05g026310.3	Derlin (AHRD V3.3 *** A0A0V0HZ18_SOLCH),Pfam:PF04511
novel_mir112	Solyc06g072250.3	S-adenosyl-L-methionine-dependent methyltransferase (AHRD V3.3 *** G7JUC5_MEDTR)
novel_mir112	Solyc12g044400.2	ATP-dependent zinc metalloprotease FtsH (AHRD V3.3 *** W9R6A6_9ROSA)
novel_mir112	Solyc02g080400.2	Abnormal spindle-like microcephaly-associated-like protein, putative (AHRD V3.3 *** G7JI24_MEDTR)
novel_mir112	Solyc03g005420.2	SPFH/Band 7/PHB domain-containing membrane-associated protein family (AHRD V3.3 *** AT5G25260.1)
novel_mir254	Solyc07g066150.1	Photosystem I reaction center subunit V family protein (AHRD V3.3 *** A9PEV3_POPTR)
novel_mir254	Solyc03g097870.3	Bidirectional sugar transporter SWEET (AHRD V3.3 *** K4BJK4_SOLLC)
novel_mir254	SL3.0ch09:59323101|59324727	-
novel_mir254	Solyc08g081250.3	Peptidase M1 family aminopeptidase N (AHRD V3.3 *** A0A072TU77_MEDTR)
novel_mir254	Solyc10g084120.2	plasma membrane intrinsic protein 2.5
novel_mir254	Solyc03g025190.3	-
novel_mir254	SL3.0ch07:2485160|2489138	-
novel_mir254	SL3.0ch02:17372800|17377879	-
novel_mir254	Solyc09g091510.3	chalcone synthase 1
novel_mir254	Solyc09g065240.3	Patatin (AHRD V3.3 *** K4CUF1_SOLLC)
novel_mir254	Solyc08g076520.3	Transmembrane protein, putative (AHRD V3.3 *** G7KCF0_MEDTR)
novel_mir254	Solyc05g014030.3	Regulator of chromosome condensation (RCC1) family protein (AHRD V3.3 *** AT3G26100.6)
novel_mir254	Solyc07g055000.2	R2R3MYB transcription factor 72
novel_mir254	Novel00052	-
novel_mir254	Solyc07g005580.3	1-acyl-sn-glycerol-3-phosphate acyltransferase (AHRD V3.3 *** K4CB29_SOLLC)
novel_mir254	SL3.0ch01:81535717|81538993	-
novel_mir254	Solyc09g082660.3	Caffeoyl-CoA O-methyltransferase (AHRD V3.3 *** Q2YHM9_PLAMJ)
novel_mir254	Solyc01g009970.3	catalytic/ hydrolase (AHRD V3.3 *** AT2G35450.1)
novel_mir254	Solyc12g099270.2	4Fe-4S ferredoxin, iron-sulfur binding (AHRD V3.3 *** A2Q2W7_MEDTR)
novel_mir254	Solyc06g065500.3	Pentatricopeptide repeat-containing family protein (AHRD V3.3 *** B9H3L0_POPTR)
novel_mir254	Solyc02g088910.3	Ninja-family protein AFP2 (AHRD V3.3 *** A0A0B0PRX3_GOSAR)
novel_mir254	Solyc02g067350.3	DUF1666 family protein (AHRD V3.3 *** Q2HVS4_MEDTR)
novel_mir254	Solyc05g007000.3	nitrate transporter 1:2 (AHRD V3.3 *** AT1G69850.1)
novel_mir254	Solyc03g007100.3	Cleavage and polyadenylation specificity factor subunit 1 (AHRD V3.3 *** W9SC01_9ROSA)
novel_mir254	Solyc03g097580.3	Bidirectional sugar transporter SWEET (AHRD V3.3 *** K4BJH5_SOLLC)
novel_mir254	Solyc01g089910.3	SPFH/Band 7/PHB domain-containing membrane-associated protein family (AHRD V3.3 *** AT5G25260.1)
novel_mir254	SL3.0ch04:61128835|61130570	-
novel_mir254	SL3.0ch08:4597788|4604086	-
novel_mir254	Solyc10g008460.3	LanC-like protein 2 (AHRD V3.3 *** A0A0B2RC28_GLYSO)
novel_mir254	Solyc12g011350.2	NB-ARC domain-containing disease resistance protein (AHRD V3.3 --* AT1G10920.4)
novel_mir254	SL3.0ch09:59323101|59329320	-
novel_mir254	Novel00265	-
novel_mir254	Novel00449	-
novel_mir254	SL3.0ch01:81535689|81538993	-
novel_mir254	Solyc09g083280.3	auxin-regulated IAA1
novel_mir254	Solyc03g111730.3	KDEL-tailed cysteine endopeptidase
novel_mir254	Solyc02g084330.3	decapping 5-like protein (AHRD V3.3 --* AT5G45330.3)
novel_mir254	Solyc03g111680.3	DNA polymerase III subunit gamma/tau (AHRD V3.3 *** A0A0B0NH82_GOSAR)
novel_mir254	Solyc04g074880.3	-
novel_mir254	SL3.0ch03:61624219|61625049	-
novel_mir254	Solyc02g087950.3	60S ribosomal protein L34, putative (AHRD V3.3 *** A0A061EMA0_THECC)
novel_mir254	Solyc03g083140.3	Membrane insertion protein, OxaA/YidC with tetratricopeptide repeat domain-containing protein (AHRD V3.3 --* AT3G44370.2)
novel_mir254	Solyc04g017650.3	PAX-interacting protein 1 (AHRD V3.3 *** W9RS25_9ROSA)
novel_mir254	SL3.0ch03:63680275|63684549	-
novel_mir254	Solyc01g108000.3	Kinase family protein (AHRD V3.3 *** D7L9X7_ARALL)
novel_mir254	Solyc03g114750.3	18S pre-ribosomal assembly protein gar2-like protein (AHRD V3.3 *-* AT2G03810.7)
novel_mir254	SL3.0ch11:7978824|7994136	-
novel_mir254	SL3.0ch05:61648466|61656665	-
novel_mir254	Solyc10g009330.3	Arginine/serine-rich splicing factor, putative (AHRD V3.3 *** B9SBD0_RICCO)
novel_mir254	SL3.0ch03:54400444|54405458	-
novel_mir254	Solyc11g020870.2	Metal-dependent protein hydrolase (AHRD V3.3 *** AT5G41970.1)
novel_mir254	Solyc05g006550.3	Microtubule-associated protein TORTIFOLIA1, putative (AHRD V3.3 *** B9S2H6_RICCO)
novel_mir254	Solyc02g092550.3	LOB domain-containing protein, putative (AHRD V3.3 *** B9SGY6_RICCO)
novel_mir254	Solyc01g087970.3	Carboxypeptidase (AHRD V3.3 *** K4AYI7_SOLLC)
novel_mir254	Solyc11g020040.2	heat shock protein 70
novel_mir254	Solyc12g088280.2	Serine carboxypeptidase-like protein (AHRD V3.3 *-* G7JTF9_MEDTR)
novel_mir254	Solyc04g014820.3	RNA-binding protein, putative (AHRD V3.3 *** Q1ENZ5_MUSAC)
novel_mir254	Solyc01g100850.3	ABC transporter family protein (AHRD V3.3 *** A0A097P9U5_HEVBR)
novel_mir254	Solyc09g047900.2	alpha/beta-Hydrolases superfamily protein (AHRD V3.3 *** AT4G12830.1)
novel_mir254	Solyc01g095980.3	Acid phosphatase/vanadium-dependent haloperoxidase-related protein (AHRD V3.3 *** AT3G61770.1)
novel_mir554	Solyc02g088730.2	F-box family protein-like (AHRD V3.3 *** Q307Y5_SOLTU)
novel_mir554	Solyc00g042840.1	LOW QUALITY:F-box family protein (AHRD V3.3 *** B9H429_POPTR)
novel_mir554	Solyc08g077500.3	Pleckstrin (PH) domain-containing protein isoform 1 (AHRD V3.3 *** A0A061G2P4_THECC)
novel_mir554	Solyc03g080060.1	LOW QUALITY:Clade XV lectin receptor kinase (AHRD V3.3 *** A0A0K1U1X9_SOLLC)
novel_mir554	SL3.0ch04:3262808|3264503	-
novel_mir554	Solyc01g103510.3	60S ribosomal protein L3 (AHRD V3.3 *** W9S5Y9_9ROSA)
novel_mir554	Solyc08g006917.1	ATP-dependent RNA helicase DEAH12, chloroplastic (AHRD V3.3 --* DEAHC_ARATH)
novel_mir554	Solyc03g006630.3	Sphingosine kinase, putative (AHRD V3.3 *** B9SFA5_RICCO)
novel_mir554	Solyc02g070450.2	Glucan endo-1,3-beta-glucosidase, putative (AHRD V3.3 *** B9S109_RICCO)
novel_mir554	Solyc03g111640.3	Programmed cell death 4 (AHRD V3.3 *** A0A0B0N0N9_GOSAR)
novel_mir554	SL3.0ch09:8501937|8531269	-
novel_mir554	Solyc01g105970.3	Magnesium-dependent phosphatase 1 (AHRD V3.3 *** A0A0B0NEK9_GOSAR)
novel_mir554	Solyc08g079180.3	Elongation factor G, chloroplastic (AHRD V3.3 *** K4CNS6_SOLLC)
novel_mir554	Solyc02g030080.3	transducin family protein / WD-40 repeat family protein (AHRD V3.3 *** AT5G11240.1)
novel_mir554	Solyc08g067630.3	histone deacetylase-like protein (AHRD V3.3 *** AT2G25625.2)
novel_mir554	Solyc11g069095.1	SAUR-like auxin-responsive protein family, putative (AHRD V3.3 *** A0A061GX66_THECC)
novel_mir554	Solyc01g104560.3	Protein-protein interaction regulator (AHRD V3.3 *** B9GF79_POPTR)
novel_mir554	Solyc07g065880.3	Kinesin motor family protein (AHRD V3.3 *** B9N5N8_POPTR)
novel_mir554	SL3.0ch02:37775392|37779276	-
novel_mir554	Solyc07g049165.1	Ribonuclease 3 family protein (AHRD V3.3 *** B9GTV4_POPTR)
novel_mir554	Solyc03g025270.3	fibrillarin 2 (AHRD V3.3 *** AT4G25630.1)
novel_mir554	Novel00554	-
novel_mir554	Solyc10g081580.2	Syntaxin (AHRD V3.3 *** A0F0A7_NICBE)
novel_mir554	Solyc02g071180.3	RNA polymerase II degradation factor-like protein (DUF1296) (AHRD V3.3 *** AT1G29370.1)
novel_mir554	Solyc07g054060.3	Phospho-N-acetylmuramoyl-pentapeptide-transferase, putative (AHRD V3.3 *-* A0A061EAV9_THECC)
novel_mir554	Solyc04g079300.3	Calcineurin-like metallo-phosphoesterase superfamily protein (AHRD V3.3 *** AT4G11800.1)
novel_mir554	Solyc10g005050.3	Thylakoid membrane phosphoprotein, chloroplastic (AHRD V3.3 *** A0A1D1Z1Z5_9ARAE)
novel_mir554	SL3.0ch08:3849623|3854236	-
novel_mir554	Solyc10g009420.3	E3 ubiquitin-protein ligase (AHRD V3.3 *** K4CYB8_SOLLC)
novel_mir554	Solyc07g056060.3	pesticidal crystal cry8Ba protein (AHRD V3.3 *** AT4G24610.1)
novel_mir554	Solyc03g118470.3	Nudix hydrolase (AHRD V3.3 *** A0A061E9N4_THECC)
novel_mir554	SL3.0ch04:55422503|55423463	-
novel_mir554	Solyc03g120680.3	Glyoxylate reductase (AHRD V3.3 *** A0A1D1YDH1_9ARAE)
novel_mir554	Solyc06g069570.3	Soluble N-ethylmaleimide-sensitive factor adaptor protein (AHRD V3.3 *** A0A072UQP3_MEDTR)
novel_mir554	Solyc02g070240.3	Zinc finger transcription factor 17
novel_mir554	Solyc05g055510.3	Pectate lyase (AHRD V3.3 *** K4C2M7_SOLLC)
novel_mir554	Solyc08g014030.1	GRAS family transcription factor (AHRD V3.3 *** A0A061EK79_THECC)
novel_mir554	Solyc06g059930.3	sesquiterpene synthase 1
novel_mir554	Novel00161	-
novel_mir554	Solyc09g065570.3	Kinase family protein (AHRD V3.3 *** B9GSJ9_POPTR)
novel_mir554	Solyc07g062730.1	LOW QUALITY:Serine/Threonine-kinase pakA-like protein (AHRD V3.3 *-* AT3G15095.1)
novel_mir554	SL3.0ch01:87317258|87319509	-
novel_mir554	Solyc11g010620.2	Basic helix loop helix protein, putative (AHRD V3.3 *** A0A072TTF3_MEDTR)
novel_mir554	Solyc09g010000.3	2-oxoglutarate (2OG) and Fe(II)-dependent oxygenase superfamily protein (AHRD V3.3 *** AT1G06620.1)
novel_mir554	SL3.0ch05:65776736|65778078	-
novel_mir554	Solyc05g013750.3	Dual specificity phosphatase (AHRD V3.3 *** A0A124SD30_CYNCS)
novel_mir554	Solyc01g099220.3	DNA polymerase (AHRD V3.3 *** K4B0V9_SOLLC)
novel_mir554	Solyc09g089830.3	2-oxoglutarate (2OG) and Fe(II)-dependent oxygenase superfamily protein (AHRD V3.3 *** AT1G06620.1)
novel_mir554	SL3.0ch08:57386177|57388791	-
novel_mir554	Solyc04g053120.3	4-alpha-glucanotransferase (AHRD V3.3 *** K4BSG9_SOLLC)
novel_mir554	Solyc10g084290.2	Interactor of constitutive active ROPs 3-like protein (AHRD V3.3 *** A0A0B0N2C1_GOSAR)
novel_mir554	Solyc05g005330.3	Disease resistance protein, putative (AHRD V3.3 *-* Q6L432_SOLDE)
novel_mir554	Solyc12g009050.2	Nuclear transcription factor Y subunit (AHRD V3.3 *-* A0A0K9P8V1_ZOSMR)
novel_mir554	Solyc05g008450.3	FAD/NAD(P)-binding oxidoreductase (AHRD V3.3 *** AT1G15140.1)
novel_mir554	Solyc03g006320.1	Ethylene-responsive transcription factor, putative (AHRD V3.3 *-* B9RVV2_RICCO)
novel_mir554	Solyc03g019940.3	Asparaginyl-tRNA synthetase family protein (AHRD V3.3 *** U5FL49_POPTR)
novel_mir554	Solyc02g092310.3	Pentatricopeptide repeat-containing protein (AHRD V3.3 *** A0A0K9PPL5_ZOSMR)
novel_mir554	SL3.0ch11:52090229|52091446	-
novel_mir554	SL3.0ch01:81535717|81538993	-
novel_mir554	Solyc07g043320.3	myosin heavy chain, embryonic smooth protein (AHRD V3.3 *** AT1G05320.9)
novel_mir554	Solyc10g084760.2	E3 ubiquitin-protein ligase (AHRD V3.3 *** W9SG42_9ROSA)
novel_mir554	Solyc06g076600.2	Kinase family protein (AHRD V3.3 *** B9HPA3_POPTR)
novel_mir554	SL3.0ch03:50379113|50379620	-
novel_mir554	Novel00506	-
novel_mir554	Solyc12g095990.2	RNA helicase DEAD40
novel_mir554	Solyc04g081880.3	DNA/RNA-binding protein Alba-like protein (AHRD V3.3 *** A0A103Y9U5_CYNCS)
novel_mir554	Solyc07g056140.3	ADP-glucose pyrophosphorylase small subunit
novel_mir554	Solyc08g061500.2	myosin (AHRD V3.3 *** AT4G33200.1)
novel_mir554	Solyc04g008230.3	Pectin lyase-like superfamily protein (AHRD V3.3 *** AT1G48100.1)
novel_mir554	Solyc02g084910.3	P-loop containing nucleoside triphosphate hydrolases superfamily protein (AHRD V3.3 *** AT5G17760.1)
novel_mir554	Solyc08g006910.3	Transducin/WD40 repeat-like superfamily protein (AHRD V3.3 *-* AT5G23430.3)
novel_mir554	Solyc11g005460.2	ENTH/VHS/GAT family protein (AHRD V3.3 *** AT5G63640.2)
novel_mir554	Solyc12g013665.1	Mannan endo-1,4-beta-mannosidase 1 (AHRD V3.3 *** MAN1_SOLLC)
novel_mir554	Solyc12g010960.2	NADP-dependent alkenal double bond reductase (AHRD V3.3 *** A0A072TWU1_MEDTR)
novel_mir554	Solyc05g050350.2	Cyclic nucleotide-gated channel (AHRD V3.3 *** A0A0K9PRG4_ZOSMR)
novel_mir554	Solyc03g119270.2	-
novel_mir554	Solyc09g083260.3	Ion channel pollux-like protein (AHRD V3.3 *** A0A072VLS8_MEDTR)
novel_mir554	Solyc09g075390.3	Rela-spot homolog family protein (AHRD V3.3 *** B9I9P5_POPTR)
novel_mir554	Solyc02g078390.3	DNA mismatch repair protein MutS2 (AHRD V3.3 *** G7ZZ93_MEDTR)
novel_mir554	Solyc02g087150.3	EG2771 (AHRD V3.3 *-* U3GN03_MANES)
novel_mir554	Solyc02g080130.3	DnaJ (AHRD V3.3 *** B6TJ19_MAIZE)
novel_mir554	Solyc02g084620.3	Forkhead-associated (FHA) domain-containing protein (AHRD V3.3 *-* AT3G54350.5)
novel_mir554	Solyc04g007490.3	Disease resistance protein, putative (AHRD V3.3 *-* Q6L432_SOLDE)
novel_mir554	Solyc08g074270.3	Cryptochrome DASH, chloroplastic/mitochondrial (AHRD V3.3 *** CRYD_SOLLC)
novel_mir554	Solyc03g078780.2	UDP-glycosyltransferase (AHRD V3.3 *** A0A164TMY6_DAUCA)
novel_mir554	Solyc03g121610.3	Protein kinase (AHRD V3.3 *** E5GCB1_CUCME)
novel_mir554	Solyc02g071040.3	Starch synthase, chloroplastic/amyloplastic (AHRD V3.3 *** A0A0V0IXC3_SOLCH)
novel_mir554	Solyc05g006340.3	Transducin/WD40 repeat-like superfamily protein (AHRD V3.3 *** A0A061FTT2_THECC)
novel_mir554	Solyc08g081010.3	gamma-glutamylcysteine synthetase 1
novel_mir554	Solyc01g090210.3	U-box domain-containing protein 33 (AHRD V3.3 *** W9RCI3_9ROSA)
novel_mir554	SL3.0ch06:36153501|36160762	-
novel_mir554	Solyc12g008420.2	RNA-dependent RNA polymerase (AHRD V3.3 *** K4DBS9_SOLLC)
novel_mir554	Solyc07g042270.3	RNA helicase DEAD22
novel_mir554	Solyc02g055370.3	Transcriptional factor B3 family protein (AHRD V3.3 *-* AT4G31650.2)
novel_mir554	Solyc03g122360.3	Cytochrome P450 (AHRD V3.3 *** Q0PNH1_CAPCH)
novel_mir554	Solyc09g057950.3	Asparaginyl-tRNA synthetase family protein (AHRD V3.3 *** B9GQQ2_POPTR)
novel_mir554	Solyc06g059800.3	ACT domain-containing protein
novel_mir554	Solyc05g013580.3	Beta-1,4-N-acetylglucosaminyltransferase family protein (AHRD V3.3 *** A0A061E8J3_THECC)
novel_mir554	Solyc03g122110.1	LOW QUALITY:Pre-mRNA-splicing factor CWC22 (AHRD V3.3 *** A0A0B0NK35_GOSAR)
novel_mir554	Solyc01g005560.3	Isocitrate dehydrogenase [NADP] (AHRD V3.3 *** IDHC_SOLTU)
novel_mir554	Solyc01g105100.3	Endoplasmic reticulum vesicle transporter protein (AHRD V3.3 *** AT1G36050.2)
novel_mir554	Solyc04g015450.3	extensin X55684
novel_mir554	Solyc02g014150.3	Photosystem II stability/assembly factor HCF136 (AHRD V3.3 *** G7JPH8_MEDTR)
novel_mir554	Solyc02g083140.3	ribonuclease E
novel_mir554	Solyc04g016400.3	Calcium-binding EF-hand family protein (AHRD V3.3 *** AT5G04170.1)
novel_mir554	Solyc09g059170.2	Glycosyltransferase (AHRD V3.3 *** M1C989_SOLTU)
novel_mir554	Solyc02g089263.1	auxin transport protein (BIG) (AHRD V3.3 *** AT3G02260.3)
novel_mir554	Solyc12g006370.2	-
novel_mir554	Solyc06g074390.3	Fatty acyl-CoA reductase (AHRD V3.3 *** K4C9F7_SOLLC)
novel_mir554	Solyc10g085680.2	Protein kinase superfamily protein (AHRD V3.3 *** AT5G01920.2)
novel_mir554	Solyc01g005220.3	MACPF domain-containing protein (AHRD V3.3 *** A0A0B2Q4M6_GLYSO)
novel_mir554	Solyc02g020980.3	4-alpha-glucanotransferase (AHRD V3.3 *** Q6R608_SOLTU)
novel_mir554	SL3.0ch01:81535690|81537831	-
novel_mir554	Solyc12g088170.2	HXXXD-type acyl-transferase family protein, putative (AHRD V3.3 *** A0A061E8Z9_THECC)
novel_mir554	SL3.0ch09:18103639|18120356	-
novel_mir554	Solyc12g035130.2	RNA helicase DEAD36
novel_mir554	Solyc01g112080.3	LysM domain GPI-anchored protein (AHRD V3.3 *** G8A1U1_MEDTR)
novel_mir554	Solyc04g007210.3	CONSTANS-like zinc finger protein (AHRD V3.3 *** I1LEW9_SOYBN)
novel_mir554	SL3.0ch06:36157597|36160762	-
novel_mir554	Solyc06g005700.1	Pentatricopeptide repeat superfamily protein (AHRD V3.3 *** A0A061H009_THECC)
novel_mir554	Solyc10g039270.2	Peptidyl-prolyl cis-trans isomerase (AHRD V3.3 *** A0A0K9PKM9_ZOSMR)
novel_mir554	SL3.0ch12:419233|422892	-
novel_mir554	Solyc03g082850.3	3'-5' exonuclease domain-containing protein (AHRD V3.3 *** A0A061G214_THECC)
novel_mir554	Solyc03g111710.3	BTB/POZ and TAZ domain protein (AHRD V3.3 *** G7JMM8_MEDTR)
novel_mir554	Solyc09g061930.3	Ovary receptor kinase 7 (AHRD V3.3 *** S4WHD2_SOLCH)
novel_mir554	Solyc04g014210.3	RNA helicase DEAH-box12
novel_mir554	Solyc01g066740.3	Transducin/WD40 repeat-like superfamily protein (AHRD V3.3 *** AT3G06880.2)
novel_mir554	Solyc02g094400.3	Glycerophosphodiester phosphodiesterase, putative (AHRD V3.3 *** B9RH28_RICCO)
novel_mir554	Solyc02g030450.3	Protein ROOT HAIR DEFECTIVE 3 homolog (AHRD V3.3 *** K4B594_SOLLC)
novel_mir554	SL3.0ch03:54126345|54131029	-
novel_mir554	Solyc01g108640.1	LOW QUALITY:GDSL esterase/lipase (AHRD V3.3 *** A0A199UQJ3_ANACO)
novel_mir554	Solyc11g013120.2	Camphor resistance CrcB family protein (AHRD V3.3 *** B9GUE1_POPTR)
novel_mir554	Solyc03g113370.3	Ubiquitin carboxyl-terminal hydrolase-related protein (AHRD V3.3 *** AT3G47890.2)
novel_mir554	Solyc05g054620.3	ACT domain-containing protein (AHRD V3.3 *** AT2G39570.1)
novel_mir554	Solyc01g105090.3	CRS1 / YhbY (CRM) domain-containing protein (AHRD V3.3 *** A0A0K9PB57_ZOSMR)
novel_mir554	Solyc03g007050.3	ERECTA-like 1 (AHRD V3.3 *** AT5G62230.1)
novel_mir554	SL3.0ch09:32037798|32040289	-
novel_mir554	Solyc05g008290.3	Cupredoxin superfamily protein (AHRD V3.3 *** AT1G23010.1)
novel_mir554	Solyc07g053020.2	NBS-LRR type disease resistance protein (AHRD V3.3 *** Q19PJ0_POPTR)
novel_mir554	Solyc02g067490.3	Actin cross-linking protein, putative (AHRD V3.3 *** A0A061E7B5_THECC)
novel_mir554	Solyc05g006800.1	Pentatricopeptide repeat-containing protein (AHRD V3.3 *** A0A103YAN3_CYNCS)
novel_mir554	Solyc04g009795.1	EEIG1/EHBP1 N-terminal domain-containing protein (AHRD V3.3 *** A0A103PZW1_CYNCS)
novel_mir554	Solyc06g053230.3	Transmembrane protein, putative (AHRD V3.3 *** G7J878_MEDTR)
novel_mir554	Solyc04g006970.3	Phosphoenolpyruvate carboxylase (AHRD V3.3 *** A6YM33_RICCO)
novel_mir554	Solyc07g045540.3	Glucose-6-phosphate 1-dehydrogenase (AHRD V3.3 *** K4CEW0_SOLLC)
novel_mir554	SL3.0ch08:4597788|4604086	-
novel_mir554	SL3.0ch03:66835593|66838403	-
novel_mir554	Solyc06g068480.3	Low PSII Accumulation 3 isoform 3 (AHRD V3.3 *** A0A061G863_THECC)
novel_mir554	Solyc10g080040.2	Ribonuclease III family protein (AHRD V3.3 *-* AT4G37510.1)
novel_mir554	Solyc01g005210.3	Trehalose-phosphate synthase 6 (AHRD V3.3 *** W8Q024_CAMSI)
novel_mir554	Solyc06g063330.3	vacuolar ATP synthase subunit A (AHRD V3.3 *** AT1G78900.2)
novel_mir554	Solyc03g007170.3	Peptidyl-prolyl cis-trans isomerase FKBP53 (AHRD V3.3 *** W9QW00_9ROSA)
novel_mir554	Solyc07g051820.3	Cellulose synthase family protein (AHRD V3.3 *** B9GTW0_POPTR)
novel_mir554	SL3.0ch01:81535689|81538993	-
novel_mir554	Solyc05g019980.2	trichome birefringence-like protein (DUF828) (AHRD V3.3 *-* AT3G06080.2)
novel_mir554	Solyc02g085745.1	Rhomboid-like protein (AHRD V3.3 *** K4BB87_SOLLC)
novel_mir554	SL3.0ch04:59718419|59723178	-
novel_mir554	Solyc05g055890.3	DNA-directed RNA polymerase subunit (AHRD V3.3 *** K4C2R4_SOLLC)
novel_mir554	Solyc03g118530.3	Kinase, putative (AHRD V3.3 *** B9T5A7_RICCO)
novel_mir554	Solyc12g049510.2	Erect panicle 2 protein (AHRD V3.3 *-* I2AW42_9POAL)
novel_mir554	Novel00356	-
novel_mir554	Solyc12g095750.2	Auxin efflux carrier family protein, putative (AHRD V3.3 *** A0A061FMX0_THECC)
novel_mir554	SL3.0ch07:7464240|7466567	-
novel_mir554	Solyc06g068210.2	Protein FAR1-RELATED SEQUENCE 8 (AHRD V3.3 *** W9RSB0_9ROSA)
novel_mir554	Solyc05g052600.3	Sedoheptulose-1,7-bisphosphatase (AHRD V3.3 *** G7JAP0_MEDTR)
novel_mir554	Solyc09g066470.3	ABC transporter family protein (AHRD V3.3 *** F5A834_CAMSI)
novel_mir554	Solyc03g083615.1	Plant invertase/pectin methylesterase inhibitor superfamily protein (AHRD V3.3 *** AT5G62350.1)
novel_mir554	Solyc08g082170.3	Pectin lyase-like superfamily protein (AHRD V3.3 *** A0A097PQY8_SOLLC)
novel_mir554	Solyc12g098580.1	Glycosyltransferase (AHRD V3.3 *** K4DHN1_SOLLC)
novel_mir554	Solyc02g031860.3	MAP kinase kinase kinase 12
novel_mir554	Solyc03g114730.3	O-fucosyltransferase family protein (AHRD V3.3 *** AT5G15740.1)
novel_mir554	Solyc12g099530.2	Ubiquitin-like-specific protease ESD4 (AHRD V3.3 *** A0A0B0MXS6_GOSAR)
novel_mir499	Solyc07g064870.3	Endoglucanase (AHRD V3.3 *** M1C0J8_SOLTU)
novel_mir499	SL3.0ch03:976190|985387	-
novel_mir499	Solyc04g005550.2	Disease resistance protein (NBS-LRR class) family (AHRD V3.3 *-* AT5G40060.1)
novel_mir499	SL3.0ch06:36153501|36160762	-
novel_mir499	Solyc01g104490.3	Separase, putative (AHRD V3.3 *** B9SSN4_RICCO)
novel_mir499	Solyc01g094570.3	alpha/beta-Hydrolases superfamily protein (AHRD V3.3 *** AT3G49050.1)
novel_mir499	Solyc11g061960.2	Kinase family protein (AHRD V3.3 *** D7KZX4_ARALL)
novel_mir499	Solyc08g066740.3	Early nodulin-like protein 1 (AHRD V3.3 *** A0A151U5D7_CAJCA)
novel_mir499	Solyc12g089147.1	4-hydroxy-3-methylbut-2-enyl diphosphate synthase (AHRD V3.3 --* AT5G60600.2)
novel_mir499	Solyc11g072790.2	WUSCHEL-like homeobox protein (AHRD V3.3 *-* F6MIV6_ORYSJ)
novel_mir499	Solyc04g082880.3	Pyrophosphate--fructose 6-phosphate 1-phosphotransferase subunit alpha (AHRD V3.3 *** PFPA_SOLTU)
novel_mir499	Solyc03g033790.3	P-loop containing nucleoside triphosphate hydrolases superfamily protein (AHRD V3.3 *** AT3G50940.1)
novel_mir499	Solyc08g061000.3	Dead box ATP-dependent RNA helicase, putative (AHRD V3.3 *** B9RV50_RICCO)
novel_mir499	Solyc03g093830.3	ORANGE protein-like
novel_mir499	Solyc03g007590.3	Pentatricopeptide repeat (PPR) superfamily protein (AHRD V3.3 *-* AT3G49140.1)
novel_mir499	Solyc02g093100.3	Receptor protein kinase, putative (AHRD V3.3 *** B9T4U3_RICCO)
novel_mir499	Solyc11g011980.2	-
novel_mir499	Solyc08g066620.3	cystathionine beta-lyase (AHRD V3.3 *-* AT3G57050.5)
novel_mir499	Solyc02g080050.2	-
novel_mir499	Solyc03g005340.3	Acylamino-acid-releasing enzyme (AHRD V3.3 *** A0A151R6E1_CAJCA)
novel_mir499	Solyc03g118920.3	ATP-dependent RNA helicase, putative (AHRD V3.3 *** B9S355_RICCO)
novel_mir499	Solyc07g066230.3	Receptor kinase (AHRD V3.3 *** A0A0K9P920_ZOSMR)
novel_mir499	Solyc05g008560.2	-
novel_mir499	Solyc01g079100.3	S-acyltransferase (AHRD V3.3 *** K4AXF6_SOLLC)
novel_mir499	Solyc01g006370.3	Callose synthase (AHRD V3.3 *** K7PRK8_MAIZE)
novel_mir499	Solyc05g055760.3	isopentenyl diphosphate isomerase
novel_mir499	Solyc02g093640.3	Short-chain dehydrogenase/reductase (AHRD V3.3 *** U5TZJ9_PHAVU)
novel_mir499	Solyc01g098110.3	Esterase/lipase/thioesterase family protein (AHRD V3.3 *** AT1G54570.1)
novel_mir499	Solyc04g072850.3	Beta-D-xylosidase (AHRD V3.3 *** H1AC33_SOLLC)
novel_mir499	SL3.0ch12:45101842|45166645	-
novel_mir499	Solyc01g058390.3	Galactokinase, putative (AHRD V3.3 *** B9RZT4_RICCO)
novel_mir499	Solyc04g010235.1	Glutathione reductase, chloroplastic (AHRD V3.3 --* GSHRP_ARATH)
novel_mir499	Solyc09g090710.3	pfkB-like carbohydrate kinase family protein (AHRD V3.3 --* AT5G43910.2)
novel_mir499	Solyc10g005790.3	transmembrane protein C9orf5 protein (AHRD V3.3 *** AT5G55960.1)
novel_mir499	Solyc02g069390.2	Transcription factor, putative (AHRD V3.3 *** B9RPY7_RICCO)
novel_mir499	Solyc06g008780.2	Transport inhibitor response 1 (AHRD V3.3 *** C7E4R3_TOBAC)
novel_mir499	Solyc09g031580.3	RING/FYVE/PHD zinc finger protein (AHRD V3.3 *-* G7K198_MEDTR)
novel_mir499	Solyc04g074880.3	-
novel_mir499	Solyc03g025720.3	4-coumarate:CoA ligase-like protein (AHRD V3.3 *** A0A0A1ETC4_ALBBR)
novel_mir499	Solyc04g079300.3	Calcineurin-like metallo-phosphoesterase superfamily protein (AHRD V3.3 *** AT4G11800.1)
novel_mir499	SL3.0ch12:67488253|67493081	-
novel_mir499	Solyc11g020670.1	TCP transcription factor 12
novel_mir499	Solyc05g006010.3	Major facilitator superfamily protein (AHRD V3.3 *-* AT1G52190.1)
novel_mir499	Solyc08g005070.3	Arf gtpase-activating protein, putative (AHRD V3.3 *** B9SNV8_RICCO)
novel_mir499	Solyc12g035710.2	DUF21 domain-containing protein (AHRD V3.3 *** A0A0B2P5X7_GLYSO)
novel_mir499	Solyc09g010460.3	Eukaryotic translation initiation factor 3 subunit A (AHRD V3.3 *** K4CR73_SOLLC)
novel_mir499	Solyc10g079830.2	7,8-dihydroneopterin aldolase (AHRD V3.3 *** A0A068UQN4_COFCA)
novel_mir499	Solyc06g082910.3	Formin-like protein (AHRD V3.3 *** K4CAE6_SOLLC)
novel_mir499	Solyc01g111080.3	Unknown protein (AHRD V3.3 )
novel_mir499	Solyc09g074410.3	NAD(P)-binding Rossmann-fold superfamily protein (AHRD V3.3 *** AT4G03140.1),Pfam:PF13561
novel_mir499	Solyc06g075280.3	Vicilin-like antimicrobial peptides 2-2 (AHRD V3.3 *** W9SCA8_9ROSA)
novel_mir499	Solyc03g120980.3	Pleiotropic drug resistance ABC transporter (AHRD V3.3 *** W0TSU1_ACAMN)
novel_mir499	Solyc09g007020.2	-
novel_mir499	SL3.0ch07:898837|907222	-
novel_mir499	Solyc12g007160.2	ABIL1-like protein (AHRD V3.3 *** B7FL53_MEDTR)
novel_mir499	Solyc10g078860.2	DNA-directed RNA polymerase subunit beta (AHRD V3.3 *** K4D2C7_SOLLC)
novel_mir499	Solyc10g075020.2	Elongation factor P family protein (AHRD V3.3 *** A0A061EHF6_THECC)
novel_mir499	Solyc01g088600.3	Protein TRIGALACTOSYLDIACYLGLYCEROL 4, chloroplastic (AHRD V3.3 *** A0A199W3Y6_ANACO)
sly-miR9479-3p	Solyc04g077440.3	Squalene monooxygenase (AHRD V3.3 *** Q506K3_DATIN)
sly-miR9479-3p	Solyc06g069760.3	Dof zinc finger protein 22
sly-miR9479-3p	Solyc05g052480.3	Multiple inositol polyphosphate phosphatase 1 (AHRD V3.3 *** A0A0B2R9V9_GLYSO)
sly-miR9479-3p	Solyc05g006080.1	Oligosaccharyltransferase complex/magnesium transporter family protein (AHRD V3.3 *** AT4G29870.1)
sly-miR9479-3p	SL3.0ch03:66801135|66808589	-
sly-miR9479-3p	Solyc09g014520.3	Chlorophyll a-b binding protein, chloroplastic (AHRD V3.3 *** K4CRS9_SOLLC)
sly-miR9479-3p	Solyc04g082030.1	ornithine decarboxylase
sly-miR9479-3p	Solyc09g098030.3	Cytochrome P450 (AHRD V3.3 *** A0A103Y530_CYNCS)
sly-miR9479-3p	Solyc07g066020.3	-
sly-miR9479-3p	Solyc03g019680.3	CBS domain-containing protein (AHRD V3.3 *** W9QLL8_9ROSA)
sly-miR9479-3p	Solyc09g008860.3	Ovary receptor kinase 14 (AHRD V3.3 *** S4WME3_SOLCH)
sly-miR9479-3p	SL3.0ch09:8501937|8531269	-
sly-miR9479-3p	Solyc06g018100.3	Eukaryotic aspartyl protease family protein (AHRD V3.3 *** AT4G33490.2)
sly-miR9479-3p	Solyc04g005090.3	cofactor assembly of complex C (AHRD V3.3 *** AT1G59840.2)
sly-miR9479-3p	SL3.0ch09:69162505|69163054	-
sly-miR9479-3p	Solyc03g034250.3	peptidase M50B-like protein (AHRD V3.3 *** AT1G67060.1),Pfam:PF13398
sly-miR9479-3p	SL3.0ch02:37775392|37779276	-
sly-miR9479-3p	Solyc08g061630.3	YGGT family protein (AHRD V3.3 *** B9HD03_POPTR)
sly-miR9479-3p	Solyc02g093640.3	Short-chain dehydrogenase/reductase (AHRD V3.3 *** U5TZJ9_PHAVU)
sly-miR9479-3p	Solyc03g115560.3	Flavin-containing monooxygenase (AHRD V3.3 *** K4BL58_SOLLC)
sly-miR9479-3p	Solyc12g010050.2	DNA-3-methyladenine glycosylase, putative (AHRD V3.3 *** B9STQ9_RICCO)
sly-miR9479-3p	Solyc12g005140.2	Major facilitator superfamily protein (AHRD V3.3 *** AT5G54860.1)
sly-miR9479-3p	Solyc02g071180.3	RNA polymerase II degradation factor-like protein (DUF1296) (AHRD V3.3 *** AT1G29370.1)
sly-miR9479-3p	Novel00346	-
sly-miR9479-3p	Solyc05g014510.3	Ankyrin repeat-containing protein, putative (AHRD V3.3 *** B9RMN1_RICCO)
sly-miR9479-3p	Solyc10g045175.1	RING/U-box superfamily protein (AHRD V3.3 *-* AT3G60080.1)
sly-miR9479-3p	Solyc12g098740.2	Clathrin interactor EPSIN 2 (AHRD V3.3 *** EPN2_ARATH)
sly-miR9479-3p	Solyc08g006160.3	Plastid-lipid associated protein PAP / fibrillin family protein (AHRD V3.3 *** AT5G19940.1)
sly-miR9479-3p	Solyc10g085050.2	O-fucosyltransferase family protein (AHRD V3.3 *** AT2G37980.1)
sly-miR9479-3p	Solyc12g007280.2	Casein kinase family protein (AHRD V3.3 *** B9ILR0_POPTR)
sly-miR9479-3p	Solyc01g057830.3	30S ribosomal protein S1 (AHRD V3.3 *** W9RV42_9ROSA)
sly-miR9479-3p	Novel00161	-
sly-miR9479-3p	Solyc07g022760.3	pre-mRNA-processing protein 40A (AHRD V3.3 *** AT1G44910.1)
sly-miR9479-3p	Solyc09g065100.2	bHLH transcription factor 150
sly-miR9479-3p	SL3.0ch05:2622404|2623487	-
sly-miR9479-3p	Solyc08g079260.3	Tetratricopeptide repeat-containing family protein (AHRD V3.3 *** U5GMD7_POPTR)
sly-miR9479-3p	Solyc10g008180.2	26S proteasome regulatory subunit (AHRD V3.3 *** I0YWJ7_COCSC)
sly-miR9479-3p	Solyc09g089830.3	2-oxoglutarate (2OG) and Fe(II)-dependent oxygenase superfamily protein (AHRD V3.3 *** AT1G06620.1)
sly-miR9479-3p	Solyc11g005090.2	cyclin A1
sly-miR9479-3p	Solyc01g096740.3	Protein zinc induced facilitator-like 1 (AHRD V3.3 *** A0A0B0NBA1_GOSAR)
sly-miR9479-3p	Solyc07g063850.3	IAA-amido synthetase 3-9
sly-miR9479-3p	SL3.0ch04:59116015|59124624	-
sly-miR9479-3p	Solyc06g068860.3	Alpha-mannosidase (AHRD V3.3 *** E0XN34_SOLLC)
sly-miR9479-3p	Solyc07g017820.2	RING/U-box superfamily protein (AHRD V3.3 --* AT4G19670.7)
sly-miR9479-3p	Solyc07g065210.3	Kinesin related protein (AHRD V3.3 *** Q8GZU1_SOLLC)
sly-miR9479-3p	Solyc10g077110.1	transcription factor IIIA
sly-miR9479-3p	Solyc02g092470.3	Formin-like protein (AHRD V3.3 *** K4BD43_SOLLC)
sly-miR9479-3p	Solyc04g072320.2	RNA polymerase I subunit 43 (AHRD V3.3 --* AT1G60620.2)
sly-miR9479-3p	Solyc06g082780.3	Calcium uniporter, mitochondrial (AHRD V3.3 *** A0A0B0N729_GOSAR)
sly-miR9479-3p	Solyc07g021630.3	SlBCAT2
sly-miR9479-3p	Solyc12g017420.2	ABC transporter family protein (AHRD V3.3 *** AT1G54350.1)
sly-miR9479-3p	Solyc01g099630.3	xyloglucan endotransglucosylase-hydrolase 1
sly-miR9479-3p	Solyc12g098500.2	Adenosylhomocysteinase (AHRD V3.3 *** K4DHM3_SOLLC)
sly-miR9479-3p	Solyc02g079210.3	DAG protein (AHRD V3.3 *** B6SJX7_MAIZE)
sly-miR9479-3p	Solyc12g014560.2	Cell division protein FtsZ-1-like protein (AHRD V3.3 *** W9RBJ2_9ROSA)
sly-miR9479-3p	Solyc03g044330.1	Acetolactate synthase (AHRD V3.3 *** A0A0V0IYE7_SOLCH)
sly-miR9479-3p	Solyc01g095930.3	O-acyltransferase WSD1-like protein (AHRD V3.3 *** A0A0B0P708_GOSAR)
sly-miR9479-3p	Solyc10g007840.3	Glutamyl-tRNA(Gln) amidotransferase subunit A, chloroplastic/mitochondrial (AHRD V3.3 *** K4CXW3_SOLLC)
sly-miR9479-3p	Solyc04g076525.1	GATA transcription factor (AHRD V3.3 *-* G7J4K3_MEDTR)
sly-miR9479-3p	Solyc01g100260.3	Ppx/GppA phosphatase (AHRD V3.3 *** A0A103YL09_CYNCS)
sly-miR9479-3p	SL3.0ch03:72276486|72276889	-
sly-miR9479-3p	Solyc07g044810.3	Endoplasmic reticulum vesicle transporter protein (AHRD V3.3 *** AT3G22290.2)
sly-miR9479-3p	Solyc11g061980.1	Glycosyltransferase (AHRD V3.3 *** K4D910_SOLLC)
sly-miR9479-3p	Solyc01g089950.3	F-box family protein (AHRD V3.3 *-* D7MLR5_ARALL)
sly-miR9479-3p	SL3.0ch12:45101842|45166645	-
sly-miR9479-3p	Solyc08g075960.3	MOB kinase activator-like 1A (AHRD V3.3 *** MOB1A_ARATH)
sly-miR9479-3p	Solyc09g065890.3	Alpha/beta-Hydrolases superfamily protein (AHRD V3.3 *** A0A061DP20_THECC)
sly-miR9479-3p	Solyc01g007190.3	LOW QUALITY:UvrABC system protein A (AHRD V3.3 *** A0A1D1YSC2_9ARAE)
sly-miR9479-3p	SL3.0ch07:230401|238618	-
sly-miR9479-3p	Solyc03g071570.3	Pectate lyase (AHRD V3.3 *** K4BHI7_SOLLC)
sly-miR9479-3p	Solyc06g084060.3	F-box family protein (AHRD V3.3 *** B9GS69_POPTR)
sly-miR9479-3p	Solyc10g083830.2	Glutamate-ammonia ligase-like protein (AHRD V3.3 *** A0A072VKI5_MEDTR)
sly-miR9479-3p	Solyc02g086710.3	Monodehydroascorbate reductase (NADH)-like protein
sly-miR9479-3p	Solyc09g092050.3	Pentatricopeptide repeat-containing family protein (AHRD V3.3 *** B9GFV9_POPTR)
sly-miR9479-3p	Solyc01g105680.3	Phototropic-responsive NPH3 family protein (AHRD V3.3 *-* AT5G64330.2)
sly-miR9479-3p	Solyc05g005460.3	Cysteine/Histidine-rich C1 domain family protein (AHRD V3.3 --* AT2G44370.1)
sly-miR9479-3p	Solyc01g103120.3	Dynamin family protein (AHRD V3.3 *-* B9N0H6_POPTR)
sly-miR9479-3p	Solyc04g078130.3	Syntaxin-61-like protein (AHRD V3.3 *** A0A0B0PXY6_GOSAR)
sly-miR9479-3p	Novel00066	-
sly-miR9479-3p	Solyc03g117440.3	RNA helicase DEAD14
sly-miR9479-3p	Solyc01g099270.2	Microtubule binding protein (AHRD V3.3 *** A6YTD5_CUCME)
sly-miR9479-3p	Solyc05g010180.3	Carotenoid isomerase (AHRD V3.3 *** A0A077EPD5_TOBAC)
sly-miR9479-3p	Solyc02g070100.3	RNA helicase DEAD7
sly-miR9479-3p	Solyc11g010130.2	Protein kinase (AHRD V3.3 *** Q40264_MESCR)
sly-miR9479-3p	Solyc10g081050.1	LOW QUALITY:YqaJ-like viral recombinase domain-containing protein
sly-miR9479-3p	Solyc06g075390.3	Exosome complex component RRP43 (AHRD V3.3 *** A0A0B2Q2J1_GLYSO)
sly-miR9479-3p	Solyc01g105700.3	Conserved peptide upstream open reading frame 37 (AHRD V3.3 *** B3H738_ARATH)
sly-miR9479-3p	Solyc04g009050.3	Dentin sialophosphoprotein-related, putative isoform 5 (AHRD V3.3 *** A0A061E2G0_THECC)
sly-miR9479-3p	Solyc03g059350.3	Calcium-transporting ATPase (AHRD V3.3 *-* K4D2H1_SOLLC)
sly-miR9479-3p	Solyc08g081620.3	LEU13054 endo-1,4-beta-glucanase precursor
sly-miR9479-3p	Solyc05g008230.3	U-box domain-containing protein 11 (AHRD V3.3 *** W9RS70_9ROSA)
sly-miR9479-3p	Solyc08g062960.3	SolycHsfA2
sly-miR9479-3p	Solyc03g118770.3	WUSCHEL-related homeobox 1-like protein (AHRD V3.3 *** A0A0B0P6I0_GOSAR)
sly-miR9479-3p	Solyc01g108210.3	Cytochrome P450 family ABA 8'-hydroxylase (AHRD V3.3 *** G7JL85_MEDTR)
sly-miR9479-3p	Solyc05g006730.3	Glutathione S-transferase family protein (AHRD V3.3 *-* AT1G10370.1)
sly-miR9479-3p	Solyc07g062890.3	Protein yippee-like (AHRD V3.3 *** K4CGX2_SOLLC)
sly-miR9479-3p	Solyc01g106090.3	PsbP-domain protein 1 (AHRD V3.3 *** A0A0F7GZA5_9ROSI)
sly-miR9479-3p	Solyc02g089263.1	auxin transport protein (BIG) (AHRD V3.3 *** AT3G02260.3)
sly-miR9479-3p	Solyc11g045330.2	GPI-anchored protein (AHRD V3.3 *** AT2G30700.1)
sly-miR9479-3p	Solyc07g056260.3	Callose synthase-like protein (AHRD V3.3 *** G7IXI4_MEDTR)
sly-miR9479-3p	Solyc12g007150.2	rop guanine nucleotide exchange factor-like protein (AHRD V3.3 *** AT1G52240.1)
sly-miR9479-3p	Solyc11g065545.1	Vacuolar ATPase assembly integral membrane protein VMA21 homolog (AHRD V3.3 *** A0A0V0HJN7_SOLCH)
sly-miR9479-3p	Solyc10g085750.2	Polyadenylate-binding protein (AHRD V3.3 *** K4D409_SOLLC)
sly-miR9479-3p	Solyc02g090620.3	Sulfotransferase (AHRD V3.3 *** K4BCL1_SOLLC)
sly-miR9479-3p	Solyc04g076960.3	SlSUT4
sly-miR9479-3p	SL3.0ch06:39185920|39189540	-
sly-miR9479-3p	Solyc01g034080.1	Amino acid permease family protein (AHRD V3.3 *** AT3G13620.1)
sly-miR9479-3p	Solyc03g093480.3	U3 small nucleolar RNA-associated protein 10 and NUC211 domain-containing protein, putative isoform 1 (AHRD V3.3 *** A0A061FZW2_THECC)
sly-miR9479-3p	Solyc10g078310.2	Two-component response regulator (AHRD V3.3 *** W9S6Z7_9ROSA)
sly-miR9479-3p	Solyc07g052490.3	Myb transcription factor (AHRD V3.3 *-* A0A072UKM9_MEDTR)
sly-miR9479-3p	Solyc03g111710.3	BTB/POZ and TAZ domain protein (AHRD V3.3 *** G7JMM8_MEDTR)
sly-miR9479-3p	Solyc07g062750.3	Polynucleotidyl transferase ribonuclease H-like superfamily protein (AHRD V3.3 *-* A0A0G4APF7_9ROSI)
sly-miR9479-3p	Solyc04g072790.2	Cellulose synthase (AHRD V3.3 *** M1AK99_SOLTU)
sly-miR9479-3p	Solyc04g054370.1	RING/U-box superfamily protein (AHRD V3.3 *-* AT5G41400.1)
sly-miR9479-3p	Solyc12g099160.2	serine carboxypeptidase family protein
sly-miR9479-3p	Solyc01g066740.3	Transducin/WD40 repeat-like superfamily protein (AHRD V3.3 *** AT3G06880.2)
sly-miR9479-3p	Solyc01g087690.2	Sigma factor (AHRD V3.3 *** A0A0G2STQ4_9ROSI)
sly-miR9479-3p	Solyc02g094400.3	Glycerophosphodiester phosphodiesterase, putative (AHRD V3.3 *** B9RH28_RICCO)
sly-miR9479-3p	SL3.0ch12:24564895|24571369	-
sly-miR9479-3p	Solyc03g093150.2	Pentatricopeptide repeat-containing protein (AHRD V3.3 *** A0A124SFW5_CYNCS)
sly-miR9479-3p	Solyc06g053900.3	3-ketoacyl-CoA synthase (AHRD V3.3 *** K4C677_SOLLC)
sly-miR9479-3p	Solyc09g007110.3	Leucine-rich receptor-like protein kinase family protein (AHRD V3.3 *** A0A0K9PPV4_ZOSMR)
sly-miR9479-3p	Solyc02g023950.3	Leucine-rich receptor-like protein kinase family protein (AHRD V3.3 *** AT4G20940.1)
sly-miR9479-3p	Solyc03g095510.3	serine/threonine protein kinase 2 (AHRD V3.3 *** AT3G08720.4)
sly-miR9479-3p	Solyc06g082120.3	RAN binding protein 1 (AHRD V3.3 *-* AT5G58590.1)
sly-miR9479-3p	SL3.0ch02:42447304|42455174	-
sly-miR9479-3p	Solyc01g111020.3	Pentatricopeptide repeat-containing protein, putative (AHRD V3.3 *** B9T729_RICCO)
sly-miR9479-3p	Solyc03g115500.3	Heparanase 1-like protein (AHRD V3.3 *** T2D261_TOBAC)
sly-miR9479-3p	Solyc03g044380.3	Histone-lysine N-methyltransferase MEDEA (AHRD V3.3 *-* MEDEA_ARATH)
sly-miR9479-3p	Solyc08g080030.3	Glyoxylate reductase (AHRD V3.3 *** A0A0B0NZ21_GOSAR)
sly-miR9479-3p	Solyc08g078200.2	Plasma membrane ATPase (AHRD V3.3 *** M1DGA0_SOLTU)
sly-miR9479-3p	Solyc11g062070.2	Outer envelope protein 80, chloroplastic (AHRD V3.3 *-* OEP80_ARATH)
sly-miR9479-3p	Solyc10g085280.2	-
sly-miR9479-3p	Solyc03g025470.3	Kinesin-like protein (AHRD V3.3 *** E5GCU2_CUCME)
sly-miR9479-3p	Solyc03g095490.3	Receptor-like kinase (AHRD V3.3 *** G7K0V8_MEDTR)
sly-miR9479-3p	Solyc06g051210.3	Bromodomain-containing protein (AHRD V3.3 *** B9R8P3_RICCO)
sly-miR9479-3p	Solyc01g079290.1	LOW QUALITY:Ubiquitin-conjugating enzyme family protein (AHRD V3.3 *-* AT1G53025.2)
sly-miR9479-3p	Solyc09g011360.3	Mitochondrial substrate carrier family protein (AHRD V3.3 *** AT3G53940.1)
sly-miR9479-3p	Solyc03g124060.3	StAR-related lipid transfer protein 7, mitochondrial (AHRD V3.3 *** A0A1D1Z6M2_9ARAE)
sly-miR9479-3p	Solyc01g087670.3	Transducin/WD40 repeat protein (AHRD V3.3 *** A0A072UCU5_MEDTR)
sly-miR9479-3p	SL3.0ch08:4597788|4604086	-
sly-miR9479-3p	Solyc01g095320.3	BAG family molecular chaperone regulator 6 (AHRD V3.3 *** A0A0B2R655_GLYSO)
sly-miR9479-3p	SL3.0ch04:64514783|64522483	-
sly-miR9479-3p	Solyc03g120610.3	Cytochrome c-type biogenesis CcmH (AHRD V3.3 *** A0A0B0PL66_GOSAR)
sly-miR9479-3p	Solyc01g067550.3	Zinc finger transcription factor 8
sly-miR9479-3p	SL3.0ch07:6917816|6930324	-
sly-miR9479-3p	Solyc08g076150.3	Pentatricopeptide repeat-containing family protein (AHRD V3.3 *** U5GMW9_POPTR)
sly-miR9479-3p	Solyc03g093310.3	F-box-like protein (AHRD V3.3 *** A0A072UUB0_MEDTR)
sly-miR9479-3p	Solyc02g076680.3	DUF688 family protein (AHRD V3.3 *** G7ZXK0_MEDTR)
sly-miR9479-3p	Solyc10g054030.2	RING/U-box superfamily protein (AHRD V3.3 *** AT4G39140.5)
sly-miR9479-3p	Solyc04g045620.3	NADH-ubiquinone oxidoreductase subunit (AHRD V3.3 *** A0A1D1YMQ7_9ARAE)
sly-miR9479-3p	Solyc06g075080.3	Nudix family hydrolase (AHRD V3.3 *** A0A072V814_MEDTR)
sly-miR9479-3p	Solyc03g025890.2	DNA mismatch repair protein (AHRD V3.3 *** Q6DQL5_PETHY)
sly-miR9479-3p	Solyc01g100240.3	Calmodulin-binding protein (AHRD V3.3 *** AT2G18750.3)
sly-miR9479-3p	Solyc01g073750.3	Glucan synthase-like protein (AHRD V3.3 *** G7KWP5_MEDTR)
sly-miR9479-3p	Solyc08g075710.3	Amino acid permease family protein (AHRD V3.3 *** AT1G31830.1)
sly-miR9479-3p	SL3.0ch12:45110269|45121161	-
sly-miR9479-3p	Solyc06g083070.3	Fimbrin, putative (AHRD V3.3 *** B9SMN8_RICCO)
sly-miR9479-3p	Solyc04g076090.3	glucose-6-phosphate isomerase
sly-miR9479-3p	Solyc04g015830.3	villin 2 (AHRD V3.3 *** AT2G41740.2)
sly-miR9479-3p	Solyc03g118530.3	Kinase, putative (AHRD V3.3 *** B9T5A7_RICCO)
sly-miR9479-3p	Solyc03g063560.3	Glutamate synthase, putative (AHRD V3.3 *** B9SLP5_RICCO)
sly-miR9479-3p	Solyc12g049510.2	Erect panicle 2 protein (AHRD V3.3 *-* I2AW42_9POAL)
sly-miR9479-3p	Solyc10g044510.2	MLO-like protein (AHRD V3.3 *** K4CZH6_SOLLC)
sly-miR9479-3p	Solyc10g054840.2	X-intrinsic protein 1.1
sly-miR9479-3p	SL3.0ch11:7978824|7994136	-
sly-miR9479-3p	Solyc05g052600.3	Sedoheptulose-1,7-bisphosphatase (AHRD V3.3 *** G7JAP0_MEDTR)
sly-miR9479-3p	Solyc03g118020.3	Nuclease domain-containing protein 1 (AHRD V3.3 *** A0A0B2RH39_GLYSO)
sly-miR9479-3p	Solyc12g089250.1	LOW QUALITY:Glyoxal oxidase-related protein (AHRD V3.3 *** A0A061FD00_THECC)
sly-miR9479-3p	Solyc12g042470.2	NAD(P)H-dependent oxidoreductase (AHRD V3.3 *** B6SZK3_MAIZE)
sly-miR9479-3p	Solyc11g072800.2	Respiratory burst oxidase-like protein (AHRD V3.3 *** G7L3G1_MEDTR)
sly-miR9479-3p	Solyc12g044400.2	ATP-dependent zinc metalloprotease FtsH (AHRD V3.3 *** W9R6A6_9ROSA)
sly-miR9479-3p	Solyc02g080400.2	Abnormal spindle-like microcephaly-associated-like protein, putative (AHRD V3.3 *** G7JI24_MEDTR)
sly-miR9479-3p	Solyc05g005915.1	Major facilitator superfamily protein (AHRD V3.3 *** AT1G52190.1)
novel_mir175	Solyc11g017230.2	5'-3' exonuclease family protein (AHRD V3.3 *** AT1G34380.2)
novel_mir175	Solyc05g006630.3	disease resistance protein (TIR-NBS-LRR class) (AHRD V3.3 *** AT1G27180.8)
novel_mir175	Solyc12g041880.2	Protein NEOXANTHIN-DEFICIENT 1 (AHRD V3.3 *** NDX1_SOLLC)
novel_mir175	Solyc07g066020.3	-
novel_mir175	Novel00196	-
novel_mir175	SL3.0ch09:8501937|8531269	-
novel_mir175	Solyc02g069750.2	P-loop containing nucleoside triphosphate hydrolases superfamily protein (AHRD V3.3 *** AT3G28580.2)
novel_mir175	Solyc01g066610.3	fanconi anemia group I-like protein (AHRD V3.3 *** AT5G49110.4)
novel_mir175	Solyc02g093100.3	Receptor protein kinase, putative (AHRD V3.3 *** B9T4U3_RICCO)
novel_mir175	Solyc06g051200.3	Ribosomal protein L3 family protein (AHRD V3.3 *** AT2G43030.1)
novel_mir175	Solyc03g026260.3	TraB family protein (AHRD V3.3 *** AT5G52030.2)
novel_mir175	Solyc11g012020.2	EH domain-containing protein 1 (AHRD V3.3 *** A0A1D1YR31_9ARAE)
novel_mir175	Solyc10g079090.2	Chaperone protein dnaJ, putative (AHRD V3.3 *** B9SL79_RICCO)
novel_mir175	Solyc03g111310.3	SNF1-related protein kinase regulatory subunit gamma 1 (AHRD V3.3 *** A0A061G5Z8_THECC)
novel_mir175	Novel00256	-
novel_mir175	Solyc10g079480.1	Lycopene beta-cyclase (AHRD V3.3 *** A0A0U2DBC9_LYCCN)
novel_mir175	Solyc01g096880.3	Major facilitator superfamily protein (AHRD V3.3 *** AT2G26690.1)
novel_mir175	Solyc01g007160.3	N-acetyltransferase ESCO2 (AHRD V3.3 *** A0A1D1YG22_9ARAE)
novel_mir175	Solyc06g073230.3	tRNA-dihydrouridine synthase (AHRD V3.3 *** A0A061DPF2_THECC)
novel_mir175	Solyc03g097940.3	Potassium channel (AHRD V3.3 *** H2DPY4_9ROSA)
novel_mir175	Solyc06g051810.3	XH/XS domain-containing family protein (AHRD V3.3 *** B9HTH7_POPTR)
novel_mir175	Solyc03g115560.3	Flavin-containing monooxygenase (AHRD V3.3 *** K4BL58_SOLLC)
novel_mir175	Solyc01g057770.3	Boron transporter (AHRD V3.3 *** B6V758_VITVI)
novel_mir175	Solyc06g074905.1	26S proteasome regulatory subunit Rpn7 (AHRD V3.3 --* AT4G24820.2)
novel_mir175	Novel00346	-
novel_mir175	Solyc07g055050.3	ATP synthase protein I-like protein (AHRD V3.3 *** AT2G31040.1)
novel_mir175	Solyc09g009260.3	fructose-1,6-bisphosphate aldolase
novel_mir175	Solyc06g051020.2	LOW QUALITY:Peptide-N4-(N-acetyl-beta-glucosaminyl)asparagine amidase A protein (AHRD V3.3 *** AT5G05480.1)
novel_mir175	Solyc07g056060.3	pesticidal crystal cry8Ba protein (AHRD V3.3 *** AT4G24610.1)
novel_mir175	Solyc08g074280.3	ABC1 family protein (AHRD V3.3 *** AT5G24810.1)
novel_mir175	SL3.0ch12:3429681|3438552	-
novel_mir175	Solyc12g095770.2	UPF0047 protein YjbQ (AHRD V3.3 *** A0A199VB71_ANACO)
novel_mir175	Solyc09g065030.3	TRICHOME BIREFRINGENCE-LIKE 11 (AHRD V3.3 *** AT5G19160.1)
novel_mir175	Solyc07g005860.3	QWRF motif protein (DUF566) (AHRD V3.3 *** AT4G30710.3)
novel_mir175	Solyc02g086910.3	Peptidyl-prolyl cis-trans isomerase, putative (AHRD V3.3 *** B9RUU4_RICCO)
novel_mir175	Solyc03g005010.3	RNA methyltransferase (AHRD V3.3 *** A0A0B0MZJ0_GOSAR)
novel_mir175	Solyc01g081480.3	alpha/beta-Hydrolases superfamily protein (AHRD V3.3 *** AT5G17670.1)
novel_mir175	Solyc04g014390.3	60S ribosomal protein L51, mitochondrial (AHRD V3.3 *** A0A0B2SGQ7_GLYSO)
novel_mir175	Solyc08g076200.3	RNA helicase DEAD27
novel_mir175	Solyc07g022760.3	pre-mRNA-processing protein 40A (AHRD V3.3 *** AT1G44910.1)
novel_mir175	Solyc02g091580.3	Oligopeptidase A (AHRD V3.3 *** W9RQH4_9ROSA)
novel_mir175	Solyc12g009310.2	Protein kinase superfamily protein (AHRD V3.3 *** AT2G07180.2)
novel_mir175	Solyc10g080980.2	WAT1-related protein (AHRD V3.3 *** K4D2Y5_SOLLC)
novel_mir175	Solyc06g007470.3	40S ribosomal S26-like protein (AHRD V3.3 *** I3S2G2_MEDTR)
novel_mir175	Solyc09g089830.3	2-oxoglutarate (2OG) and Fe(II)-dependent oxygenase superfamily protein (AHRD V3.3 *** AT1G06620.1)
novel_mir175	Solyc01g096740.3	Protein zinc induced facilitator-like 1 (AHRD V3.3 *** A0A0B0NBA1_GOSAR)
novel_mir175	Solyc03g078800.2	Glycosyltransferase (AHRD V3.3 *** K4BHV3_SOLLC)
novel_mir175	Solyc05g005330.3	Disease resistance protein, putative (AHRD V3.3 *-* Q6L432_SOLDE)
novel_mir175	Solyc07g064950.3	trigger factor type chaperone family protein (AHRD V3.3 *** AT5G55220.1)
novel_mir175	Solyc01g104490.3	Separase, putative (AHRD V3.3 *** B9SSN4_RICCO)
novel_mir175	Solyc02g078750.3	G-type lectin S-receptor-like Serine/Threonine-kinase (AHRD V3.3 *** AT4G03230.4)
novel_mir175	Solyc12g099580.2	WAT1-related protein (AHRD V3.3 *** K4DHX9_SOLLC)
novel_mir175	Solyc06g068320.3	tRNA synthetase-related family protein (AHRD V3.3 *** B9GTA1_POPTR)
novel_mir175	Solyc09g018750.3	CBS domain-containing protein (AHRD V3.3 *** A0T1V6_PLESU)
novel_mir175	Solyc07g054300.3	Phosphatase 2C family protein (AHRD V3.3 *** U5FGH9_POPTR)
novel_mir175	Solyc05g047550.3	Kinase (AHRD V3.3 *** D7LHK4_ARALL)
novel_mir175	Solyc05g006530.3	DEAD-box ATP-dependent RNA helicase ISE2 (AHRD V3.3 *** G7K5N2_MEDTR)
novel_mir175	Solyc12g062250.2	like SEX4 1 (AHRD V3.3 *** AT3G01510.1)
novel_mir175	Solyc03g119140.3	MAP kinase kinase kinase 30
novel_mir175	Solyc02g062610.3	alpha/beta-Hydrolases superfamily protein (AHRD V3.3 *** AT4G36530.2)
novel_mir175	Solyc08g061500.2	myosin (AHRD V3.3 *** AT4G33200.1)
novel_mir175	Solyc04g079990.3	DNA-3-methyladenine glycosylase, putative (AHRD V3.3 *** A0A061FDE4_THECC)
novel_mir175	Solyc12g089220.2	Bifunctional nuclease 1 (AHRD V3.3 *** BBD1_ARATH)
novel_mir175	Solyc03g082620.3	Yellow stripe 1A transporter (AHRD V3.3 *** A0A0K9P9K5_ZOSMR)
novel_mir175	Solyc12g007310.2	Lactoylglutathione lyase (AHRD V3.3 *** A0A059CVI9_EUCGR)
novel_mir175	Solyc11g007580.2	DNA demethylase 3
novel_mir175	Solyc06g065470.3	DUF668 family protein (AHRD V3.3 *** A0A072VPK0_MEDTR)
novel_mir175	Solyc12g010900.1	F-box protein (AHRD V3.3 *** T1RVG4_STRHE)
novel_mir175	Solyc12g099280.2	Pre-mRNA polyadenylation factor Fip1 (AHRD V3.3 *-* A0A103XT69_CYNCS)
novel_mir175	Solyc01g007190.3	LOW QUALITY:UvrABC system protein A (AHRD V3.3 *** A0A1D1YSC2_9ARAE)
novel_mir175	Solyc07g061750.3	Ankyrin repeat-containing-like protein (AHRD V3.3 *** A0A061FUD1_THECC)
novel_mir175	Solyc03g093140.3	Glycerol-3-phosphate transporter, putative (AHRD V3.3 *** B9R9S6_RICCO)
[truncated: 24,718 more rows]
